# Supplementary material for: Overlapping pathogenic de novo CNVs in neurodevelopmental disorders and congenital anomalies impacting constraint genes regulating early development
Source: Hum Genet. 2022 Nov 16;142(8):1201–13. doi: 10.1007/s00439-022-02482-5 (PMC10449996; doi:10.1007/s00439-022-02482-5)
Supplement: Supplementary file 10 — Suppl. Table 1: De novo NDD and CA CNVs containing overlapping genes. This table lists out the CNVs that contain the genes extracted from de novo NDD and CA CNVs, that were overlapped using the respective unique coding sequence (CDS) ids. We performed Fisher’s exact test (FET) using the R package (GeneOverlap) to measure statistical significance (P value < 0.05) (XLSX 124 KB) [file 439_2022_2482_MOESM10_ESM.xlsx]

## Sheet: Overlapped de novo CNVs
Supplementary Table 1: Overlapped de novoNDD and CA CNVs
#Sample ID	Chromosome	Start	Stop	Gain/Loss	Gender	ID	Phenotype	# Probes	Mean Log Ratio	Size	Classification (Initial)	Cytogenetic Location	Broad Phenotype	Inheritance	internal_count_80_reciprocal	internal_80_reciprocal	internal_count_80_oneway	internal_80_oneway	comp_classification	jim's revision	size	revised_jul24_2014	Cytoband	Gap(in_bp)	Seg_Dup(%)	miRNA	Genes	Gene_ids	Gene_Exons	Gene_Exon_ids	Gene_CDS	Gene_CDS_ids	CGD	HPO_Nervous-System	HPO_Growth	HPO_Other	MPO_Nervous-System	MPO_Growth	MPO_Other	MorbidMap	UCSC_Genes	UCSC_Exons	UCSC_CDS	ISCA_Regions	DECIPHER_Syndrome	DECIPHER_Syndrome(%)	Stringent_DGV-VARMAP_Stable(%)	Stringent_DGV-VARMAP_Variable(%)	Inclusive_DGV-VARMAP_Stable(%)
G130800	1	145139207	148638806	Loss	Female	G130800|1|145139207|148638806|Loss|Female	Multiple Congenital Anomalies	274	-0.7508	3.5Mb	Likely Clinically Significant	q21.1q21.2	CA	De novo	4	gain#likely_clinically_significant:3,loss#likely_clinically_significant:1	5	gain#likely_clinically_significant:4,loss#likely_clinically_significant:1	Likely Clinically Significant	likely_clinically_significant	3499600	likely_clinically_significant	1q21.1;1q21.2	450000(5|clone;contig)	53	hsa-mir-6077;hsa-mir-5087;hsa-mir-6736	ACP6;NBPF9;NBPF8;MIR6736;NBPF25P;ANKRD35;ITGA10;POLR3C;LOC101928979;PDIA3P1;TXNIP;PPIAL4D;RNU1-13P;NBPF13P;PPIAL4F;RBM8A;NOTCH2NL;PPIAL4B;HFE2;NBPF20;LOC728989;PPIAL4C;RNF115;PPIAL4E;LOC100132057;MIR5087;BCL9;FMO5;RNVU1-19;PDZK1;PRKAB2;GNRHR2;LOC101927468;MIR6077;ANKRD34A;LIX1L;POLR3GL;PDZK1P2;NBPF15;PEX11B;NUDT17;NBPF11;NBPF10;GPR89B;GPR89A;CHD1L;GJA5;GJA8;CD160;PIAS3;NBPF14;RNVU1-8;LINC00624;NB…	51205;400818;728841;102466191;101929780;148741;8515;10623;101928979;171423;10628;645142;26860;644861;728945;9939;388677;653505;148738;100288142;728989;653598;27246;730262;100132057;100847044;607;2330;101954277;5174;5565;114814;101927468;102466225;284615;128077;84265;100034743;284565;8799;200035;200030;100132406;51463;653519;9557;2702;2703;11126;10401;25832;101447996;100289211;149013	ACP6;NBPF9;NBPF8;MIR6736;NBPF25P;ANKRD35;ITGA10;POLR3C;LOC101928979;PDIA3P1;TXNIP;PPIAL4D;RNU1-13P;NBPF13P;PPIAL4F;RBM8A;NOTCH2NL;PPIAL4B;HFE2;NBPF20;LOC728989;PPIAL4C;RNF115;PPIAL4E;LOC100132057;MIR5087;BCL9;FMO5;RNVU1-19;PDZK1;PRKAB2;GNRHR2;LOC101927468;MIR6077;ANKRD34A;LIX1L;POLR3GL;PDZK1P2;NBPF15;PEX11B;NUDT17;NBPF11;NBPF10;GPR89B;GPR89A;CHD1L;GJA5;GJA8;CD160;PIAS3;NBPF14;RNVU1-8;LINC00624;NB…	51205;400818;728841;102466191;101929780;148741;8515;10623;101928979;171423;10628;645142;26860;644861;728945;9939;388677;653505;148738;100288142;728989;653598;27246;730262;100132057;100847044;607;2330;101954277;5174;5565;114814;101927468;102466225;284615;128077;84265;100034743;284565;8799;200035;200030;100132406;51463;653519;9557;2702;2703;11126;10401;25832;101447996;100289211;149013	ACP6;NBPF9;NBPF8;ANKRD35;ITGA10;POLR3C;TXNIP;RBM8A;NOTCH2NL;PPIAL4B;HFE2;NBPF20;PPIAL4C;RNF115;PPIAL4E;PPIAL4D;PPIAL4F;PDZK1;PRKAB2;FMO5;ANKRD34A;LIX1L;POLR3GL;NBPF15;PEX11B;NBPF12;NBPF11;NBPF10;GPR89B;GPR89A;CHD1L;GJA5;GJA8;CD160;PIAS3;NBPF14;BCL9;NUDT17	51205;400818;728841;148741;8515;10623;10628;9939;388677;653505;148738;100288142;653598;27246;730262;645142;728945;5174;5565;2330;284615;128077;84265;284565;8799;149013;200030;100132406;51463;653519;9557;2702;2703;11126;10401;25832;607;200035	HFE2|Hemochromatosis, type 2A@AR;PEX11B|Peroxisome biogenesis factor disorder 14B@AR;GJA5|Atrial fibrillation, familial 11# Progressive familial heart block, type I# Atrial standstill, digenic@CX;GJA8|Cataract 1, multiple types@AR/AD	RBM8A|AR;PEX11B|AR	RBM8A|AR	RBM8A|AR;HFE2|AR;PEX11B|AR;GJA5|AD;GJA8|AD	PRKAB2|HOM;PEX11B|HET@HOM	ITGA10|HOM;PRKAB2|HOM;PEX11B|HOM;GPR89B|MULTIG;GPR89A|MULTIG	ITGA10|HOM;TXNIP|HET@HOM;HFE2|HOM@MULTIG;BCL9|MULTIG;PDZK1|HOM;PRKAB2|HOM@MULTIG;LIX1L|HET;PEX11B|HET@HOM;GPR89B|MULTIG;GPR89A|MULTIG;GJA5|HET@HOM@MULTIG;GJA8|HET	RBM8A|605313@Thrombocytopenia-absent radius syndrome, 274000 (3);HFE2|608374@Hemochromatosis, type 2A, 602390 (3);PEX11B|603867@Peroxisome biogenesis disorder 14B, 614920 (3);GJA5|121013@Atrial fibrillation, familial, 11, 614049 (3),121013@Atrial standstill, digenic (GJA5/SCN5A), 108770 (3);GJA8|600897@Cataract 1, multiple types, 116200 (3)	uc010ozv;uc021ovw;uc010ozq;uc010ozr;uc010ozs;uc021ovp;uc010pan;uc001emn,uc001emm;uc010oze;uc010ozf;uc010paa;uc010ozb;uc001epv,uc001epw,uc010ozu,uc010ozt;uc010ozl;uc021ovs;uc001eni,uc001enk,uc001enl,uc001enj;uc010ozk;uc010pad;uc009wjh,uc031pok,uc009wjg,uc001epm,uc010ozo,uc010ozp,uc001epo,uc001epn;uc021oxa;uc001eoz;uc001eoh,uc009wix;uc001eoq;uc001eop;uc031poe,uc001eny,uc031pod;uc001eov;uc001eou;uc0…	uc009wjm;uc021ouk,uc021oul,uc031poc;uc021owg,uc021ows,uc021owx,uc021owy;uc009wjj;uc010ozy,uc001eqd,uc001eqc,uc031pol;uc001eqf,uc010ozy,uc001eqg,uc001eqe,uc010ozx,uc009wjr,uc001eqd,uc001eqc,uc001eqa;uc001esb,uc001esc;uc021ott,uc031poc,uc010ozk,uc031poi;uc021owf,uc021owj,uc031pon,uc001erc,uc021owp,uc021owm,uc021owr,uc001eri,uc021owq;uc009wjc,uc001epa,uc001eoz,uc010ozg,uc010ozh,uc031pog;uc001eqf,uc0…	uc010ozu;uc001eop,uc010ozb,uc001eot,uc001eos,uc010ozc,uc010ozd;uc021ouk,uc021oul,uc031poc;uc010ozr;uc010ozs;uc010paj;uc021owp,uc021owm,uc021owq;uc021owa,uc031pon,uc021owp,uc021owk,uc021owm,uc021owr,uc021owq,uc001erl;uc010ozx;uc009wjh,uc031pok,uc001epm,uc001epn;uc021owl,uc021owp,uc001erl,uc021owt,uc010paq,uc021oxa,uc010paw,uc010pav;uc010ozd;uc010oze;uc010ozf;uc010ozg;uc010paw;uc021ott,uc031poc,uc0…	GJA5|ISCA Haplosensitivity;GJA8|ISCA Haplosensitivity	Mature Variant Report - RBM8A (c.-21delG);1q21.1 recurrent microdeletion (susceptibility locus for neurodevelopmental disorders),1q21.1 recurrent microduplication (possible susceptibility locus for neurodevelopmental disorders);1q21.1 susceptibility locus for Thrombocytopenia-Absent Radius (TAR) syndrome;Mature Variant Report - RBM8A (c.67+32G>C)	49	87	0	62
G123757	1	146053394	147860611	Loss	Male	G123757|1|146053394|147860611|Loss|Male	Developmental Delay	169	-0.7204	1.81Mb	Likely Clinically Significant	q21.1q21.2	NDD	De novo	30	gain#likely_clinically_significant:16,loss#likely_clinically_significant:14	37	gain#likely_clinically_significant:21,loss#likely_clinically_significant:16	Likely Clinically Significant	likely_clinically_significant	1807218	likely_clinically_significant	1q21.1;1q21.2	100000(2|clone)	47	hsa-mir-6077;hsa-mir-5087	ACP6;NBPF8;NBPF25P;PDIA3P1;NBPF13P;CHD1L;NBPF20;LOC728989;MIR5087;BCL9;PRKAB2;FMO5;LOC101927468;MIR6077;PDZK1P2;NBPF12;NBPF11;NBPF10;GPR89B;LINC00624;GJA5;GJA8;RNVU1-8	51205;728841;101929780;171423;644861;9557;100288142;728989;100847044;607;5565;2330;101927468;102466225;100034743;149013;200030;100132406;51463;100289211;2702;2703;101447996	ACP6;NBPF8;NBPF25P;PDIA3P1;NBPF13P;CHD1L;NBPF20;LOC728989;MIR5087;BCL9;PRKAB2;FMO5;LOC101927468;MIR6077;PDZK1P2;NBPF12;NBPF11;NBPF10;GPR89B;LINC00624;GJA5;GJA8;RNVU1-8	51205;728841;101929780;171423;644861;9557;100288142;728989;100847044;607;5565;2330;101927468;102466225;100034743;149013;200030;100132406;51463;100289211;2702;2703;101447996	ACP6;PRKAB2;CHD1L;FMO5;GJA8;NBPF8;NBPF20;BCL9;NBPF12;NBPF11;NBPF10;GPR89B;GJA5	51205;5565;9557;2330;2703;728841;100288142;607;149013;200030;100132406;51463;2702	GJA5|Atrial fibrillation, familial 11# Progressive familial heart block, type I# Atrial standstill, digenic@CX;GJA8|Cataract 1, multiple types@AR/AD			GJA5|AD;GJA8|AD	PRKAB2|HOM	PRKAB2|HOM;GPR89B|MULTIG	BCL9|MULTIG;PRKAB2|HOM@MULTIG;GPR89B|MULTIG;GJA5|HET@HOM@MULTIG;GJA8|HET	GJA5|121013@Atrial fibrillation, familial, 11, 614049 (3),121013@Atrial standstill, digenic (GJA5/SCN5A), 108770 (3);GJA8|600897@Cataract 1, multiple types, 116200 (3)	uc010ozv;uc021ovw;uc009wjc,uc010ozg;uc001epd;uc010ozs;uc001epi,uc001epj;uc001eph;uc001epr;uc010ozl;uc031poc;uc001epq;uc021ovr;uc031pog;uc001epu;uc031poi;uc031poh;uc031poj;uc031pom;uc031pol;uc010ozk;uc009wjf;uc001epy;uc010ozr;uc021ott;uc021ovt;uc009wjh,uc031pok,uc009wjg,uc001epm,uc010ozo,uc010ozp,uc001epo,uc001epn;uc021ovv;uc009wjm;uc009wjj;uc021ovq;uc001epz;uc009wji;uc021ovl;uc021ovm;uc021ovn;uc0…	uc010ozt;uc010ozu;uc010ozv;uc021ovw;uc010ozr;uc010ozs;uc021ovp;uc010ozy,uc001eqd,uc001eqc,uc031pol;uc001eqf,uc010ozy,uc001eqg,uc001eqe,uc010ozx,uc009wjr,uc001eqd,uc001eqc,uc001eqa;uc021ott,uc031poc,uc010ozk,uc031poi;uc009wjc,uc001epa,uc001eoz,uc010ozg,uc010ozh,uc031pog;uc010ozk;uc031poc,uc010ozk;uc009wjh,uc031pok,uc009wjg,uc001epm,uc010ozo,uc010ozp,uc001epo,uc001epn;uc031pok,uc009wjg,uc001epm,uc0…	uc009wjh,uc031pok,uc001epm,uc010ozp,uc001epo,uc001epn,uc009wji,uc010ozq;uc009wjh,uc031pok,uc001epm,uc001epn;uc009wjm;uc001epg;uc001epd;uc010ozu;uc031poi,uc021ovf,uc010ozl;uc001epk;uc001eph;uc031poc,uc010ozk,uc021ovf;uc001epn;uc010ozy;uc001epe,uc010ozm,uc009wjf;uc001epr;uc010ozl;uc031poc;uc010ozg;uc021ott,uc010ozk;uc001epw;uc021ott,uc031poc,uc010ozk,uc031poi;uc001epq;uc031poi;uc001epr,uc009wjj;uc0…	GJA5|ISCA Haplosensitivity;GJA8|ISCA Haplosensitivity	1q21.1 recurrent microdeletion (susceptibility locus for neurodevelopmental disorders),1q21.1 recurrent microduplication (possible susceptibility locus for neurodevelopmental disorders)	73	94	0	86
G112124	4	33574	2327228	Loss	Female	G112124|4|33574|2327228|Loss|Female	Multiple Congenital Anomalies	241	-0.7791	2.29Mb	Clinically Significant	p16.3	CA	De novo	1	loss#clinically_significant:1	5	gain#clinically_significant:1,gain#likely_clinically_significant:1,loss#clinically_significant:3	Clinically Significant	clinically_significant	2293655	clinically_significant	4p16.3	55500(1|contig)	5	hsa-mir-4800;hsa-mir-571;hsa-mir-943	MIR943;FGFRL1;SLBP;UVSSA;SPON2;LOC100130872;NELFA;LETM1;ZNF876P;ATP5I;MYL5;CRIPAK;ZNF595;POLN;TMEM175;CTBP1-AS2;TMED11P;ZNF141;NKX1-1;ABCA11P;MXD4;DGKQ;HAUS3;FGFR3;MAEA;GAK;SCARNA22;ZNF721;CTBP1-AS;PIGG;MIR4800;TMEM129;MFSD7;SLC26A1;CPLX1;ZFYVE28;NAT8L;IDUA;FAM53A;ZNF732;LOC100129917;PCGF3;ZNF718;WHSC1;TACC3;PDE6B;CTBP1;C4orf48;RNF212	100126332;53834;7884;57654;10417;100130872;7469;3954;642280;521;4636;285464;152687;353497;84286;92070;100379220;7700;54729;79963;10608;1609;79441;2261;10296;2580;677770;170960;285463;54872;100616358;92305;84179;10861;10815;57732;339983;3425;152877;654254;100129917;10336;255403;7468;10460;5158;1487;401115;285498	MIR943;FGFRL1;SLBP;UVSSA;SPON2;LOC100130872;NELFA;LETM1;ZNF876P;ATP5I;MYL5;CRIPAK;ZNF595;POLN;TMEM175;CTBP1-AS2;TMED11P;ZNF141;NKX1-1;ABCA11P;MXD4;DGKQ;HAUS3;FGFR3;MAEA;GAK;SCARNA22;ZNF721;CTBP1-AS;PIGG;MIR4800;TMEM129;MFSD7;SLC26A1;CPLX1;ZFYVE28;NAT8L;IDUA;FAM53A;ZNF732;LOC100129917;PCGF3;ZNF718;WHSC1;TACC3;PDE6B;CTBP1;C4orf48;RNF212	100126332;53834;7884;57654;10417;100130872;7469;3954;642280;521;4636;285464;152687;353497;84286;92070;100379220;7700;54729;79963;10608;1609;79441;2261;10296;2580;677770;170960;285463;54872;100616358;92305;84179;10861;10815;57732;339983;3425;152877;654254;100129917;10336;255403;7468;10460;5158;1487;401115;285498	FGFRL1;SLBP;UVSSA;SPON2;NELFA;LETM1;ATP5I;MYL5;CRIPAK;ZNF595;POLN;TMEM175;ZNF141;NKX1-1;MXD4;DGKQ;HAUS3;FGFR3;MAEA;GAK;ZNF721;PIGG;TMEM129;MFSD7;SLC26A1;CPLX1;ZFYVE28;NAT8L;IDUA;FAM53A;ZNF732;PCGF3;ZNF718;WHSC1;TACC3;PDE6B;CTBP1;C4orf48;RNF212	53834;7884;57654;10417;7469;3954;521;4636;285464;152687;353497;84286;7700;54729;10608;1609;79441;2261;10296;2580;170960;54872;92305;84179;10861;10815;57732;339983;3425;152877;654254;10336;255403;7468;10460;5158;1487;401115;285498	UVSSA|UV-sensitive syndrome 3@AR;ZNF141|Postaxial polydactyly type A, autosomal recessive@AR;FGFR3|Camptodactyly, tall stature, and hearing loss (CATSHL) syndrome# Crouzon syndrome with acanthosis nigricans# Muenke syndrome@AR/AD;NAT8L|N-acetylaspartate deficiency@AR;IDUA|Mucopolysaccharidosis type I@AR;PDE6B|Night blindness, congenital stationary, autosomal dominant 2# Retinitis pigmentosa 40@AR…	FGFR3|AD;NAT8L|AR;IDUA|AR	FGFR3|AD;NAT8L|AR;IDUA|AR	UVSSA|AR;FGFR3|AR@AD;NAT8L|AR;IDUA|AR;PDE6B|AD	FGFRL1|HOM;FGFR3|HET@HOM;GAK|MULTIG;CPLX1|HOM;NAT8L|HOM;IDUA|HOM;TACC3|HOM;PDE6B|HET@HOM;CTBP1|MULTIG	FGFRL1|HOM;FGFR3|HET;MAEA|HOM;GAK|MULTIG;CPLX1|HOM;IDUA|HOM;WHSC1|HET;TACC3|HET@HOM;PDE6B|HOM;CTBP1|HOM@MULTIG	FGFRL1|HOM;SPON2|HOM;HAUS3|HOM;FGFR3|HET@HOM@MULTIG;MAEA|HOM;GAK|HOM@MULTIG;SLC26A1|HOM;CPLX1|HOM;IDUA|HOM@MULTIG;PCGF3|HOM;WHSC1|HET@HOM;TACC3|HET@HOM@MULTIG;PDE6B|HET@HOM@MULTIG;CTBP1|HOM@MULTIG;RNF212|HOM	UVSSA|614632@UV-sensitive syndrome 3, 614640 (3);ZNF141|194648@?Polydactyly, postaxial, type A6, 615226 (3);FGFR3|134934@Colorectal cancer, somatic, 114500 (3),134934@Crouzon syndrome with acanthosis nigricans, 612247 (3),134934@Thanatophoric dysplasia, type I, 187600 (3),134934@Thanatophoric dysplasia, type II, 187601 (3),134934@Bladder cancer, somatic, 109800 (3),134934@LADD syndrome, 149730 (3…	uc010icf;uc003gap,uc003gao;uc011bvj;uc011bvk;uc011bvh;uc011bvi;uc003gbs,uc003gbt,uc003gbr,uc003gbq;uc011bva;uc011bvg;uc011bvd;uc003gak,uc011bux,uc003gaj,uc010ibf;uc003gcu,uc003gcv;uc010ibh,uc003gbe;uc003gcb,uc003gcc;uc003gas,uc021xkb;uc010iaz;uc010iay;uc011buw;uc011buu;uc003gca,uc003gbz,uc003gby;uc011buz;uc011buy;uc003gdb,uc003gdc,uc003gdd,uc011bvb,uc003gda;uc010ibe,uc003gag;uc021xkh;uc021xki;uc0…	uc003gdy,uc003gdz,uc010icd,uc003ged,uc003gee,uc003gef,uc003gea,uc003geb,uc003gec,uc010ice,uc003geh;uc003gee;uc011bva,uc003gbd;uc003gdy,uc003gdz,uc010icd,uc003gdx,uc003ged,uc003gee,uc003gef,uc003gea,uc003geb,uc003gec,uc010ice,uc003geh,uc003geg;uc003gdg;uc003gap,uc003gao;uc003gdu,uc003gdr,uc003gds,uc031sdd;uc003gdz,uc010icd,uc003ged,uc003gee,uc003gef,uc003geb,uc003gec,uc010ice,uc003geh;uc011bva,uc0…	uc003gap,uc003gao;uc011bvj;uc003gdy,uc003gea;uc011bvh;uc011bvi;uc011buu,uc021xka;uc003gdv,uc011bvg;uc003gbs,uc003gbt,uc003gbr,uc003gbq;uc003ges,uc003get;uc011bvd;uc003gax,uc003gay;uc003gae,uc010ibd;uc021xkk,uc021xkl,uc010ibw;uc010icd,uc010ice,uc003geh;uc003gcj,uc003gci;uc003gdy,uc003gdz,uc010icd,uc003ged,uc003gea,uc003geb,uc003gec,uc010ice,uc003geh;uc011buy,uc010ibg;uc003gbn,uc003gbm,uc003gbl,uc0…	-	Wolf-Hirschhorn Syndrome;Mature Variant Report - FGFR3 (c.1138G>A)	24	95	2	87
G131696	4	72320	1364032	Loss	Female	G131696|4|72320|1364032|Loss|Female	Developmental Delay	70	-0.693	1.29Mb	VUS	p16.3	NDD	De novo	2	loss#vus:1,gain#vus:1	7	gain#clinically_significant:1,loss#vus:1,gain#likely_clinically_significant:1,loss#clinically_significant:3,gain#vus:1	VUS	vus	1291713	vus	4p16.3	-	8	hsa-mir-571	FGFRL1;UVSSA;SPON2;LOC100130872;ZNF876P;ATP5I;MYL5;ZNF595;TMEM175;CTBP1-AS2;TMED11P;ZNF141;ABCA11P;DGKQ;MAEA;GAK;ZNF721;CTBP1-AS;PIGG;MFSD7;SLC26A1;CPLX1;IDUA;ZNF732;LOC100129917;PCGF3;ZNF718;PDE6B;CTBP1;RNF212	53834;57654;10417;100130872;642280;521;4636;152687;84286;92070;100379220;7700;79963;1609;10296;2580;170960;285463;54872;84179;10861;10815;3425;654254;100129917;10336;255403;5158;1487;285498	FGFRL1;UVSSA;SPON2;LOC100130872;ZNF876P;ATP5I;MYL5;ZNF595;TMEM175;CTBP1-AS2;TMED11P;ZNF141;ABCA11P;DGKQ;MAEA;GAK;ZNF721;CTBP1-AS;PIGG;MFSD7;SLC26A1;CPLX1;IDUA;ZNF732;LOC100129917;PCGF3;ZNF718;PDE6B;CTBP1;RNF212	53834;57654;10417;100130872;642280;521;4636;152687;84286;92070;100379220;7700;79963;1609;10296;2580;170960;285463;54872;84179;10861;10815;3425;654254;100129917;10336;255403;5158;1487;285498	FGFRL1;UVSSA;SPON2;ATP5I;MYL5;ZNF595;TMEM175;ZNF141;DGKQ;MAEA;GAK;ZNF721;PIGG;MFSD7;SLC26A1;CPLX1;IDUA;ZNF732;PCGF3;ZNF718;PDE6B;CTBP1;RNF212	53834;57654;10417;521;4636;152687;84286;7700;1609;10296;2580;170960;54872;84179;10861;10815;3425;654254;10336;255403;5158;1487;285498	UVSSA|UV-sensitive syndrome 3@AR;ZNF141|Postaxial polydactyly type A, autosomal recessive@AR;IDUA|Mucopolysaccharidosis type I@AR;PDE6B|Night blindness, congenital stationary, autosomal dominant 2# Retinitis pigmentosa 40@AR/AD	IDUA|AR	IDUA|AR	UVSSA|AR;IDUA|AR;PDE6B|AD	FGFRL1|HOM;GAK|MULTIG;CPLX1|HOM;IDUA|HOM;PDE6B|HET@HOM;CTBP1|MULTIG	FGFRL1|HOM;MAEA|HOM;GAK|MULTIG;CPLX1|HOM;IDUA|HOM;PDE6B|HOM;CTBP1|HOM@MULTIG	FGFRL1|HOM;SPON2|HOM;MAEA|HOM;GAK|HOM@MULTIG;SLC26A1|HOM;CPLX1|HOM;IDUA|HOM@MULTIG;PCGF3|HOM;PDE6B|HET@HOM@MULTIG;CTBP1|HOM@MULTIG;RNF212|HOM	UVSSA|614632@UV-sensitive syndrome 3, 614640 (3);ZNF141|194648@?Polydactyly, postaxial, type A6, 615226 (3);IDUA|252800@Mucopolysaccharidosis Ih, 607014 (3),252800@Mucopolysaccharidosis Ih/s, 607015 (3),252800@Mucopolysaccharidosis Is, 607016 (3);PDE6B|180072@Night blindness, congenital stationary, autosomal dominant 2, 163500 (3),180072@Retinitis pigmentosa-40, 613801 (3);RNF212|612041@Recombina…	uc003gam;uc003gal;uc021xkj;uc003gan;uc003gah;uc021xki;uc021xka;uc003gaf;uc003gaa;uc021xkf;uc003gab;uc011but,uc003fzv,uc011bus;uc003gdb,uc003gdc,uc003gdd,uc011bvb,uc003gda;uc003fzu;uc003fzt;uc003fzw;uc003gbs,uc003gbt,uc003gbr,uc003gbq;uc003gau;uc003gat;uc003gaw;uc003fzz;uc003gaq;uc011bvd;uc003gar;uc003gcw;uc021xkg;uc003gbn,uc003gbm;uc003gav;uc003gcs;uc003gcr;uc003gca,uc003gbz,uc003gby;uc010ibn,uc0…	uc011bva,uc003gbd;uc003gap,uc003gao;uc011bva,uc010ibh,uc003gbe,uc003gbd,uc003gbh;uc011buu,uc021xka;uc003gbs,uc003gbt,uc003gbr,uc003gbq;uc011bvd;uc003gax,uc003gay;uc011bvc;uc003gak,uc011bux,uc003gaj,uc011buw,uc010ibf,uc003gal,uc003gam,uc003gan;uc011buy,uc010ibg;uc003gak,uc011bux,uc003gaj,uc011buw,uc003gal,uc003gam,uc003gan;uc003gap,uc003gao,uc011buy,uc010ibg;uc010ibh,uc003gbe,uc003gbh;uc003gbn,uc0…	uc003gap,uc003gao;uc011buu,uc021xka;uc003gbs,uc003gbt,uc003gbr,uc003gbq;uc011bvd;uc003gax,uc003gay;uc003gae,uc010ibd;uc003gbi,uc003gbj;uc011buy,uc010ibg;uc003gbn,uc003gbm,uc003gbl,uc010ibk;uc003gcb,uc003gcc;uc003gaz,uc003gax,uc003gaw,uc003gay;uc011buw;uc011buv;uc011buu;uc011buz;uc003gcu,uc003gcv;uc003gap,uc003gao,uc011buy;uc003gdb,uc003gdc,uc011bvb,uc003gda,uc011bvc,uc011bvd,uc010ibt;uc011buv,uc0…	-	-	-	98	2	85
G112412	4	1259775	2846409	Loss	Male	G112412|4|1259775|2846409|Loss|Male	Developmental Delay	188	-0.7862	1.59Mb	Clinically Significant	p16.3	NDD	De novo	1	loss#clinically_significant:1	5	gain#clinically_significant:1,gain#likely_clinically_significant:1,loss#clinically_significant:3	Clinically Significant	clinically_significant	1586635	clinically_significant	4p16.3	55500(1|contig)	1	hsa-mir-4800;hsa-mir-943	MIR943;SLBP;UVSSA;ADD1;NELFA;LETM1;CRIPAK;POLN;MXD4;NKX1-1;HAUS3;FAM193A;SCARNA22;MIR4800;TACC3;TMEM129;TNIP2;NAT8L;FGFR3;FAM53A;MAEA;WHSC1;ZFYVE28;CFAP99;SH3BP2;RNF4;C4orf48	100126332;7884;57654;118;7469;3954;285464;353497;10608;54729;79441;8603;677770;100616358;10460;92305;79155;339983;2261;152877;10296;7468;57732;402160;6452;6047;401115	MIR943;SLBP;UVSSA;ADD1;NELFA;LETM1;CRIPAK;POLN;MXD4;NKX1-1;HAUS3;FAM193A;SCARNA22;MIR4800;TACC3;TMEM129;TNIP2;NAT8L;FGFR3;FAM53A;MAEA;WHSC1;ZFYVE28;CFAP99;SH3BP2;RNF4;C4orf48	100126332;7884;57654;118;7469;3954;285464;353497;10608;54729;79441;8603;677770;100616358;10460;92305;79155;339983;2261;152877;10296;7468;57732;402160;6452;6047;401115	SLBP;UVSSA;NELFA;LETM1;CRIPAK;POLN;MXD4;NKX1-1;HAUS3;FGFR3;TACC3;TMEM129;TNIP2;NAT8L;FAM193A;FAM53A;MAEA;WHSC1;ZFYVE28;CFAP99;SH3BP2;RNF4;C4orf48	7884;57654;7469;3954;285464;353497;10608;54729;79441;2261;10460;92305;79155;339983;8603;152877;10296;7468;57732;402160;6452;6047;401115	UVSSA|UV-sensitive syndrome 3@AR;NAT8L|N-acetylaspartate deficiency@AR;FGFR3|Camptodactyly, tall stature, and hearing loss (CATSHL) syndrome# Crouzon syndrome with acanthosis nigricans# Muenke syndrome@AR/AD;SH3BP2|Cherubism@AD	NAT8L|AR;FGFR3|AD	NAT8L|AR;FGFR3|AD	UVSSA|AR;NAT8L|AR;FGFR3|AR@AD;SH3BP2|AD	ADD1|HOM;TACC3|HOM;NAT8L|HOM;FGFR3|HET@HOM;SH3BP2|HOM	ADD1|HOM;TACC3|HET@HOM;FGFR3|HET;MAEA|HOM;WHSC1|HET;SH3BP2|HET	ADD1|HOM;HAUS3|HOM;TACC3|HET@HOM@MULTIG;TNIP2|HOM;FGFR3|HET@HOM@MULTIG;MAEA|HOM;WHSC1|HET@HOM;SH3BP2|HET@HOM;RNF4|HOM	UVSSA|614632@UV-sensitive syndrome 3, 614640 (3);ADD1|102680@{Hypertension, essential, salt-sensitive}, 145500 (3);TACC3|605303@{?Bladder cancer susceptibility}, 109800 (2);NAT8L|610647@?N-acetylaspartate deficiency, 614063 (3);FGFR3|134934@Colorectal cancer, somatic, 114500 (3),134934@Crouzon syndrome with acanthosis nigricans, 612247 (3),134934@Thanatophoric dysplasia, type I, 187600 (3),134934…	uc021xkk;uc021xkl;uc021xkm;uc021xkn;uc021xko;uc003gfp,uc003gfq,uc003gfo,uc003gfr;uc011bvp;uc003gdt,uc010icb;uc011bvj;uc011bvk;uc011bvh;uc011bvi;uc003gdb,uc003gdc,uc003gdd,uc011bvb,uc003gda;uc021xkq;uc021xkp;uc011bvc;uc021xkr;uc011bvg;uc011bvd;uc003gff;uc003geq;uc003gep;uc011bvl,uc003gex;uc003ger;uc003geu;uc010ich;uc003gew;uc003gev;uc010ice;uc010icd;uc010icg;uc010icf;uc003gdl;uc003gcy;uc003gea;uc0…	uc003gdy,uc003gdz,uc010icd,uc003ged,uc003gee,uc003gef,uc003gea,uc003geb,uc003gec,uc010ice,uc003geh;uc011bvl,uc003gex,uc003gez,uc021xkq;uc003gdn,uc010iby,uc003gdm;uc003gey,uc003gez;uc003gdy,uc003gdz,uc010icd,uc003gdx,uc003ged,uc003gee,uc003gef,uc003gea,uc003geb,uc003gec,uc010ice,uc003geh,uc003geg;uc003gee,uc003gef,uc003gea,uc003geb;uc003gdu,uc003gdr,uc003gds,uc031sdd;uc003gdz,uc010icd,uc003ged,uc0…	uc011bvl,uc003gex,uc003gez,uc021xkq;uc003gez;uc011bvp;uc011bvj;uc011bvh;uc011bvi;uc011bvn;uc011bvm;uc003gdv,uc011bvg;uc011bvc;uc003gdz,uc010icd,uc003ged,uc003geb,uc003gec,uc010ice,uc003geh;uc011bvd;uc011bvp,uc003gfj;uc011bvl,uc003gew,uc011bvk,uc003gex,uc003gey,uc003gez,uc021xkq;uc021xkk,uc021xkl,uc010ibw;uc010icd,uc010ice,uc003geh;uc011bvk,uc003gey;uc003gew,uc011bvk,uc003gex,uc003gey,uc021xkq;uc0…	-	Wolf-Hirschhorn Syndrome;Mature Variant Report - FGFR3 (c.1138G>A)	34	96	1	94
G122413	7	72685703	74141690	Loss	Female	G122413|7|72685703|74141690|Loss|Female	Developmental Delay	219	-0.6913	1.46Mb	Clinically Significant	q11.23	NDD	De novo	26	gain#clinically_significant:9,gain#likely_clinically_significant:2,loss#clinically_significant:15	27	gain#clinically_significant:9,gain#likely_clinically_significant:2,loss#clinically_significant:16	clinically_significant	clinically_significant	1455988	clinically_significant	7q11.23	-	13	hsa-mir-590;hsa-mir-4284	STX1A;WBSCR27;WBSCR22;LAT2;LIMK1;WBSCR28;MIR4284;RFC2;FKBP6;MIR590;TRIM50;FZD9;VPS37D;ABHD11;CLIP2;CLDN3;CLDN4;BCL7B;LOC101926943;ELN;MLXIPL;DNAJC30;GTF2IRD1;BAZ1B;TBL2;EIF4H;GTF2I;NSUN5;ABHD11-AS1	6804;155368;114049;7462;3984;135886;100422948;5982;8468;693175;135892;8326;155382;83451;7461;1365;1364;9275;101926943;2006;51085;84277;9569;9031;26608;7458;2969;55695;171022	STX1A;WBSCR27;WBSCR22;LAT2;LIMK1;WBSCR28;MIR4284;RFC2;FKBP6;MIR590;TRIM50;FZD9;VPS37D;ABHD11;CLIP2;CLDN3;CLDN4;BCL7B;LOC101926943;ELN;MLXIPL;DNAJC30;GTF2IRD1;BAZ1B;TBL2;EIF4H;GTF2I;NSUN5;ABHD11-AS1	6804;155368;114049;7462;3984;135886;100422948;5982;8468;693175;135892;8326;155382;83451;7461;1365;1364;9275;101926943;2006;51085;84277;9569;9031;26608;7458;2969;55695;171022	STX1A;WBSCR27;WBSCR22;LAT2;LIMK1;WBSCR28;RFC2;FKBP6;TRIM50;FZD9;VPS37D;ABHD11;CLIP2;CLDN3;CLDN4;BCL7B;ELN;MLXIPL;DNAJC30;GTF2IRD1;BAZ1B;TBL2;EIF4H;GTF2I;NSUN5	6804;155368;114049;7462;3984;135886;5982;8468;135892;8326;155382;83451;7461;1365;1364;9275;2006;51085;84277;9569;9031;26608;7458;2969;55695	ELN|Cutis laxa, autosomal dominant 1# Supravalvular aortic stenosis@AD			ELN|AD	STX1A|HET;LIMK1|HOM;FZD9|HET@HOM;CLIP2|HET;GTF2IRD1|HET;BAZ1B|HOM;EIF4H|HOM;GTF2I|HET	STX1A|HOM;FZD9|HET@HOM;CLIP2|HET@HOM;GTF2IRD1|HET;BAZ1B|HET@HOM;EIF4H|HOM;GTF2I|HET	STX1A|HOM;LAT2|HOM;FKBP6|HOM;TRIM50|HOM;FZD9|HOM;CLIP2|HOM;CLDN4|HOM;MLXIPL|HOM;GTF2IRD1|HET@HOM@MULTIG;BAZ1B|HET@HOM;EIF4H|HOM;GTF2I|HET@HOM	ELN|130160@Supravalvar aortic stenosis, 185500 (3),130160@Cutis laxa, AD, 123700 (3)	uc003tyl,uc003tyk,uc003tym,uc003tyo,uc003tyn;uc022afx;uc011kez;uc011kew;uc011keu;uc022afw;uc003uap,uc010lbq,uc003uaq;uc022afu;uc011kex;uc003uad,uc003uae;uc003tye;uc003tyb;uc003tyc;uc003tya;uc003tyj;uc003tzw,uc003tzx,uc003tzy,uc003tzu,uc011kff,uc003tzn,uc003tzz,uc003tzq,uc003tzp,uc003tzv,uc003tzo,uc003tzt,uc011kfe,uc003tzs,uc003tzr;uc003tyw;uc003tyr;uc010lbf;uc003typ;uc003tyq;uc010lbj;uc010lbi;uc0…	uc011kev;uc011kew;uc003txw,uc003txx;uc011keu;uc011kez;uc011kex;uc011key;uc003twz,uc011kew,uc003tya,uc010lbe;uc003tzw,uc003tzx,uc003tzy,uc003tzu,uc011kff,uc003tzn,uc003tzz,uc003tzq,uc003tzp,uc003tzv,uc003tzo,uc003tzt,uc011kfe,uc003tzs,uc003tzr;uc003tzw,uc003tzx,uc003tzy,uc003tzn,uc003tzz,uc011kfe,uc003tzs;uc003tyh,uc011kex,uc011key,uc003tyi;uc003tzx,uc003tzy,uc003tzu,uc011kff,uc003tzn,uc003tzz,uc0…	uc003tyh,uc011kex;uc011kev;uc011kew;uc003txw,uc003txx;uc011kex;uc011key;uc003tzw,uc003tzx,uc003tzy,uc003tzu,uc011kff,uc003tzn,uc003tzp,uc003tzv,uc003tzt,uc003tzs;uc003tzx,uc003tzy,uc003tzu,uc011kff,uc003tzn,uc003tzz,uc003tzq,uc003tzp,uc003tzv,uc003tzo,uc003tzt,uc003tzs;uc003uaa,uc003uab;uc003txw,uc011kev,uc003txx,uc003txv;uc003tzw,uc003tzx,uc003tzy,uc003tzu,uc011kff,uc003tzn,uc003tzq,uc003tzp,uc0…	ELN|ISCA Haplosensitivity	7q11.23 duplication syndrome,Williams-Beuren Syndrome (WBS)	96	99	1	98
G123263	7	72685703	74141690	Loss	Male	G123263|7|72685703|74141690|Loss|Male	Developmental Delay	219	-0.4907	1.46Mb	Clinically Significant	q11.23	NDD	De novo	26	gain#clinically_significant:9,gain#likely_clinically_significant:2,loss#clinically_significant:15	27	gain#clinically_significant:9,gain#likely_clinically_significant:2,loss#clinically_significant:16	clinically_significant	clinically_significant	1455988	clinically_significant	7q11.23	-	13	hsa-mir-590;hsa-mir-4284	STX1A;WBSCR27;WBSCR22;LAT2;LIMK1;WBSCR28;MIR4284;RFC2;FKBP6;MIR590;TRIM50;FZD9;VPS37D;ABHD11;CLIP2;CLDN3;CLDN4;BCL7B;LOC101926943;ELN;MLXIPL;DNAJC30;GTF2IRD1;BAZ1B;TBL2;EIF4H;GTF2I;NSUN5;ABHD11-AS1	6804;155368;114049;7462;3984;135886;100422948;5982;8468;693175;135892;8326;155382;83451;7461;1365;1364;9275;101926943;2006;51085;84277;9569;9031;26608;7458;2969;55695;171022	STX1A;WBSCR27;WBSCR22;LAT2;LIMK1;WBSCR28;MIR4284;RFC2;FKBP6;MIR590;TRIM50;FZD9;VPS37D;ABHD11;CLIP2;CLDN3;CLDN4;BCL7B;LOC101926943;ELN;MLXIPL;DNAJC30;GTF2IRD1;BAZ1B;TBL2;EIF4H;GTF2I;NSUN5;ABHD11-AS1	6804;155368;114049;7462;3984;135886;100422948;5982;8468;693175;135892;8326;155382;83451;7461;1365;1364;9275;101926943;2006;51085;84277;9569;9031;26608;7458;2969;55695;171022	STX1A;WBSCR27;WBSCR22;LAT2;LIMK1;WBSCR28;RFC2;FKBP6;TRIM50;FZD9;VPS37D;ABHD11;CLIP2;CLDN3;CLDN4;BCL7B;ELN;MLXIPL;DNAJC30;GTF2IRD1;BAZ1B;TBL2;EIF4H;GTF2I;NSUN5	6804;155368;114049;7462;3984;135886;5982;8468;135892;8326;155382;83451;7461;1365;1364;9275;2006;51085;84277;9569;9031;26608;7458;2969;55695	ELN|Cutis laxa, autosomal dominant 1# Supravalvular aortic stenosis@AD			ELN|AD	STX1A|HET;LIMK1|HOM;FZD9|HET@HOM;CLIP2|HET;GTF2IRD1|HET;BAZ1B|HOM;EIF4H|HOM;GTF2I|HET	STX1A|HOM;FZD9|HET@HOM;CLIP2|HET@HOM;GTF2IRD1|HET;BAZ1B|HET@HOM;EIF4H|HOM;GTF2I|HET	STX1A|HOM;LAT2|HOM;FKBP6|HOM;TRIM50|HOM;FZD9|HOM;CLIP2|HOM;CLDN4|HOM;MLXIPL|HOM;GTF2IRD1|HET@HOM@MULTIG;BAZ1B|HET@HOM;EIF4H|HOM;GTF2I|HET@HOM	ELN|130160@Supravalvar aortic stenosis, 185500 (3),130160@Cutis laxa, AD, 123700 (3)	uc003tyl,uc003tyk,uc003tym,uc003tyo,uc003tyn;uc022afx;uc011kez;uc011kew;uc011keu;uc022afw;uc003uap,uc010lbq,uc003uaq;uc022afu;uc011kex;uc003uad,uc003uae;uc003tye;uc003tyb;uc003tyc;uc003tya;uc003tyj;uc003tzw,uc003tzx,uc003tzy,uc003tzu,uc011kff,uc003tzn,uc003tzz,uc003tzq,uc003tzp,uc003tzv,uc003tzo,uc003tzt,uc011kfe,uc003tzs,uc003tzr;uc003tyw;uc003tyr;uc010lbf;uc003typ;uc003tyq;uc010lbj;uc010lbi;uc0…	uc011kev;uc011kew;uc003txw,uc003txx;uc011keu;uc011kez;uc011kex;uc011key;uc003twz,uc011kew,uc003tya,uc010lbe;uc003tzw,uc003tzx,uc003tzy,uc003tzu,uc011kff,uc003tzn,uc003tzz,uc003tzq,uc003tzp,uc003tzv,uc003tzo,uc003tzt,uc011kfe,uc003tzs,uc003tzr;uc003tzw,uc003tzx,uc003tzy,uc003tzn,uc003tzz,uc011kfe,uc003tzs;uc003tyh,uc011kex,uc011key,uc003tyi;uc003tzx,uc003tzy,uc003tzu,uc011kff,uc003tzn,uc003tzz,uc0…	uc003tyh,uc011kex;uc011kev;uc011kew;uc003txw,uc003txx;uc011kex;uc011key;uc003tzw,uc003tzx,uc003tzy,uc003tzu,uc011kff,uc003tzn,uc003tzp,uc003tzv,uc003tzt,uc003tzs;uc003tzx,uc003tzy,uc003tzu,uc011kff,uc003tzn,uc003tzz,uc003tzq,uc003tzp,uc003tzv,uc003tzo,uc003tzt,uc003tzs;uc003uaa,uc003uab;uc003txw,uc011kev,uc003txx,uc003txv;uc003tzw,uc003tzx,uc003tzy,uc003tzu,uc011kff,uc003tzn,uc003tzq,uc003tzp,uc0…	ELN|ISCA Haplosensitivity	7q11.23 duplication syndrome,Williams-Beuren Syndrome (WBS)	96	99	1	98
G132493	7	72685703	74141690	Loss	Female	G132493|7|72685703|74141690|Loss|Female	Developmental Delay	219	-0.5721	1.46Mb	Clinically Significant	q11.23	NDD	De novo	26	gain#clinically_significant:9,gain#likely_clinically_significant:2,loss#clinically_significant:15	27	gain#clinically_significant:9,gain#likely_clinically_significant:2,loss#clinically_significant:16	clinically_significant	clinically_significant	1455988	clinically_significant	7q11.23	-	13	hsa-mir-590;hsa-mir-4284	STX1A;WBSCR27;WBSCR22;LAT2;LIMK1;WBSCR28;MIR4284;RFC2;FKBP6;MIR590;TRIM50;FZD9;VPS37D;ABHD11;CLIP2;CLDN3;CLDN4;BCL7B;LOC101926943;ELN;MLXIPL;DNAJC30;GTF2IRD1;BAZ1B;TBL2;EIF4H;GTF2I;NSUN5;ABHD11-AS1	6804;155368;114049;7462;3984;135886;100422948;5982;8468;693175;135892;8326;155382;83451;7461;1365;1364;9275;101926943;2006;51085;84277;9569;9031;26608;7458;2969;55695;171022	STX1A;WBSCR27;WBSCR22;LAT2;LIMK1;WBSCR28;MIR4284;RFC2;FKBP6;MIR590;TRIM50;FZD9;VPS37D;ABHD11;CLIP2;CLDN3;CLDN4;BCL7B;LOC101926943;ELN;MLXIPL;DNAJC30;GTF2IRD1;BAZ1B;TBL2;EIF4H;GTF2I;NSUN5;ABHD11-AS1	6804;155368;114049;7462;3984;135886;100422948;5982;8468;693175;135892;8326;155382;83451;7461;1365;1364;9275;101926943;2006;51085;84277;9569;9031;26608;7458;2969;55695;171022	STX1A;WBSCR27;WBSCR22;LAT2;LIMK1;WBSCR28;RFC2;FKBP6;TRIM50;FZD9;VPS37D;ABHD11;CLIP2;CLDN3;CLDN4;BCL7B;ELN;MLXIPL;DNAJC30;GTF2IRD1;BAZ1B;TBL2;EIF4H;GTF2I;NSUN5	6804;155368;114049;7462;3984;135886;5982;8468;135892;8326;155382;83451;7461;1365;1364;9275;2006;51085;84277;9569;9031;26608;7458;2969;55695	ELN|Cutis laxa, autosomal dominant 1# Supravalvular aortic stenosis@AD			ELN|AD	STX1A|HET;LIMK1|HOM;FZD9|HET@HOM;CLIP2|HET;GTF2IRD1|HET;BAZ1B|HOM;EIF4H|HOM;GTF2I|HET	STX1A|HOM;FZD9|HET@HOM;CLIP2|HET@HOM;GTF2IRD1|HET;BAZ1B|HET@HOM;EIF4H|HOM;GTF2I|HET	STX1A|HOM;LAT2|HOM;FKBP6|HOM;TRIM50|HOM;FZD9|HOM;CLIP2|HOM;CLDN4|HOM;MLXIPL|HOM;GTF2IRD1|HET@HOM@MULTIG;BAZ1B|HET@HOM;EIF4H|HOM;GTF2I|HET@HOM	ELN|130160@Supravalvar aortic stenosis, 185500 (3),130160@Cutis laxa, AD, 123700 (3)	uc003tyl,uc003tyk,uc003tym,uc003tyo,uc003tyn;uc022afx;uc011kez;uc011kew;uc011keu;uc022afw;uc003uap,uc010lbq,uc003uaq;uc022afu;uc011kex;uc003uad,uc003uae;uc003tye;uc003tyb;uc003tyc;uc003tya;uc003tyj;uc003tzw,uc003tzx,uc003tzy,uc003tzu,uc011kff,uc003tzn,uc003tzz,uc003tzq,uc003tzp,uc003tzv,uc003tzo,uc003tzt,uc011kfe,uc003tzs,uc003tzr;uc003tyw;uc003tyr;uc010lbf;uc003typ;uc003tyq;uc010lbj;uc010lbi;uc0…	uc011kev;uc011kew;uc003txw,uc003txx;uc011keu;uc011kez;uc011kex;uc011key;uc003twz,uc011kew,uc003tya,uc010lbe;uc003tzw,uc003tzx,uc003tzy,uc003tzu,uc011kff,uc003tzn,uc003tzz,uc003tzq,uc003tzp,uc003tzv,uc003tzo,uc003tzt,uc011kfe,uc003tzs,uc003tzr;uc003tzw,uc003tzx,uc003tzy,uc003tzn,uc003tzz,uc011kfe,uc003tzs;uc003tyh,uc011kex,uc011key,uc003tyi;uc003tzx,uc003tzy,uc003tzu,uc011kff,uc003tzn,uc003tzz,uc0…	uc003tyh,uc011kex;uc011kev;uc011kew;uc003txw,uc003txx;uc011kex;uc011key;uc003tzw,uc003tzx,uc003tzy,uc003tzu,uc011kff,uc003tzn,uc003tzp,uc003tzv,uc003tzt,uc003tzs;uc003tzx,uc003tzy,uc003tzu,uc011kff,uc003tzn,uc003tzz,uc003tzq,uc003tzp,uc003tzv,uc003tzo,uc003tzt,uc003tzs;uc003uaa,uc003uab;uc003txw,uc011kev,uc003txx,uc003txv;uc003tzw,uc003tzx,uc003tzy,uc003tzu,uc011kff,uc003tzn,uc003tzq,uc003tzp,uc0…	ELN|ISCA Haplosensitivity	7q11.23 duplication syndrome,Williams-Beuren Syndrome (WBS)	96	99	1	98
G111604	7	72685703	74141690	Loss	Male	G111604|7|72685703|74141690|Loss|Male	Multiple Congenital Anomalies	230	-0.6944	1.46Mb	Clinically Significant	q11.23	CA	De novo	26	gain#clinically_significant:9,gain#likely_clinically_significant:2,loss#clinically_significant:15	27	gain#clinically_significant:9,gain#likely_clinically_significant:2,loss#clinically_significant:16	clinically_significant	clinically_significant	1455988	clinically_significant	7q11.23	-	13	hsa-mir-590;hsa-mir-4284	STX1A;WBSCR27;WBSCR22;LAT2;LIMK1;WBSCR28;MIR4284;RFC2;FKBP6;MIR590;TRIM50;FZD9;VPS37D;ABHD11;CLIP2;CLDN3;CLDN4;BCL7B;LOC101926943;ELN;MLXIPL;DNAJC30;GTF2IRD1;BAZ1B;TBL2;EIF4H;GTF2I;NSUN5;ABHD11-AS1	6804;155368;114049;7462;3984;135886;100422948;5982;8468;693175;135892;8326;155382;83451;7461;1365;1364;9275;101926943;2006;51085;84277;9569;9031;26608;7458;2969;55695;171022	STX1A;WBSCR27;WBSCR22;LAT2;LIMK1;WBSCR28;MIR4284;RFC2;FKBP6;MIR590;TRIM50;FZD9;VPS37D;ABHD11;CLIP2;CLDN3;CLDN4;BCL7B;LOC101926943;ELN;MLXIPL;DNAJC30;GTF2IRD1;BAZ1B;TBL2;EIF4H;GTF2I;NSUN5;ABHD11-AS1	6804;155368;114049;7462;3984;135886;100422948;5982;8468;693175;135892;8326;155382;83451;7461;1365;1364;9275;101926943;2006;51085;84277;9569;9031;26608;7458;2969;55695;171022	STX1A;WBSCR27;WBSCR22;LAT2;LIMK1;WBSCR28;RFC2;FKBP6;TRIM50;FZD9;VPS37D;ABHD11;CLIP2;CLDN3;CLDN4;BCL7B;ELN;MLXIPL;DNAJC30;GTF2IRD1;BAZ1B;TBL2;EIF4H;GTF2I;NSUN5	6804;155368;114049;7462;3984;135886;5982;8468;135892;8326;155382;83451;7461;1365;1364;9275;2006;51085;84277;9569;9031;26608;7458;2969;55695	ELN|Cutis laxa, autosomal dominant 1# Supravalvular aortic stenosis@AD			ELN|AD	STX1A|HET;LIMK1|HOM;FZD9|HET@HOM;CLIP2|HET;GTF2IRD1|HET;BAZ1B|HOM;EIF4H|HOM;GTF2I|HET	STX1A|HOM;FZD9|HET@HOM;CLIP2|HET@HOM;GTF2IRD1|HET;BAZ1B|HET@HOM;EIF4H|HOM;GTF2I|HET	STX1A|HOM;LAT2|HOM;FKBP6|HOM;TRIM50|HOM;FZD9|HOM;CLIP2|HOM;CLDN4|HOM;MLXIPL|HOM;GTF2IRD1|HET@HOM@MULTIG;BAZ1B|HET@HOM;EIF4H|HOM;GTF2I|HET@HOM	ELN|130160@Supravalvar aortic stenosis, 185500 (3),130160@Cutis laxa, AD, 123700 (3)	uc003tyl,uc003tyk,uc003tym,uc003tyo,uc003tyn;uc022afx;uc011kez;uc011kew;uc011keu;uc022afw;uc003uap,uc010lbq,uc003uaq;uc022afu;uc011kex;uc003uad,uc003uae;uc003tye;uc003tyb;uc003tyc;uc003tya;uc003tyj;uc003tzw,uc003tzx,uc003tzy,uc003tzu,uc011kff,uc003tzn,uc003tzz,uc003tzq,uc003tzp,uc003tzv,uc003tzo,uc003tzt,uc011kfe,uc003tzs,uc003tzr;uc003tyw;uc003tyr;uc010lbf;uc003typ;uc003tyq;uc010lbj;uc010lbi;uc0…	uc011kev;uc011kew;uc003txw,uc003txx;uc011keu;uc011kez;uc011kex;uc011key;uc003twz,uc011kew,uc003tya,uc010lbe;uc003tzw,uc003tzx,uc003tzy,uc003tzu,uc011kff,uc003tzn,uc003tzz,uc003tzq,uc003tzp,uc003tzv,uc003tzo,uc003tzt,uc011kfe,uc003tzs,uc003tzr;uc003tzw,uc003tzx,uc003tzy,uc003tzn,uc003tzz,uc011kfe,uc003tzs;uc003tyh,uc011kex,uc011key,uc003tyi;uc003tzx,uc003tzy,uc003tzu,uc011kff,uc003tzn,uc003tzz,uc0…	uc003tyh,uc011kex;uc011kev;uc011kew;uc003txw,uc003txx;uc011kex;uc011key;uc003tzw,uc003tzx,uc003tzy,uc003tzu,uc011kff,uc003tzn,uc003tzp,uc003tzv,uc003tzt,uc003tzs;uc003tzx,uc003tzy,uc003tzu,uc011kff,uc003tzn,uc003tzz,uc003tzq,uc003tzp,uc003tzv,uc003tzo,uc003tzt,uc003tzs;uc003uaa,uc003uab;uc003txw,uc011kev,uc003txx,uc003txv;uc003tzw,uc003tzx,uc003tzy,uc003tzu,uc011kff,uc003tzn,uc003tzq,uc003tzp,uc0…	ELN|ISCA Haplosensitivity	7q11.23 duplication syndrome,Williams-Beuren Syndrome (WBS)	96	99	1	98
G120104	15	29096386	30367715	Loss	Female	G120104|15|29096386|30367715|Loss|Female	Developmental Delay	57	-0.7937	1.27Mb	VUS	q13.1q13.2	NDD	De novo	3	loss#vus:2,gain#vus:1	19	gain#clinically_significant:9,gain#likely_clinically_significant:2,loss#clinically_significant:1,gain#vus:1,loss#vus:2,loss#likely_clinically_significant:4	VUS	vus	1271330	vus	15q13.2;15q13.1	50000(1|contig)	3	-	TJP1;PDCD6IPP2;NDNL2;FAM189A1;APBA2	7082;646278;56160;23359;321	TJP1;PDCD6IPP2;NDNL2;FAM189A1;APBA2	7082;646278;56160;23359;321	TJP1;NDNL2;FAM189A1;APBA2	7082;56160;23359;321	-				APBA2|HOM@MULTIG	APBA2|HOM	APBA2|HOM@MULTIG	-	uc001zck,uc001zcl;uc001zcs,uc001zcr;uc010azk;uc001zcp;uc001zcq;uc021sgt;uc010azj;uc001zcm;uc001zcn;uc001zco;uc010azl;uc010uas;uc010uat	uc010azj,uc010uat,uc001zck,uc001zcl,uc001zcm;uc010azj,uc010uat,uc010uas,uc001zck,uc001zcl;uc010azl,uc001zcq;uc001zcp;uc010azl,uc001zcs,uc001zcr,uc001zcq;uc021sgt;uc010azj;uc010uas;uc001zcn;uc001zco;uc001zcm;uc010azj,uc010uat,uc001zck,uc001zcl;uc001zcs,uc001zcr;uc001zck;uc010uat,uc001zck,uc001zcl;uc010azk;uc010uat;uc001zcq;uc010azl,uc001zcr;uc001zcn,uc010azk;uc010azj,uc010uat,uc010uas	uc001zcs,uc001zcr;uc010azj,uc010uat,uc001zck,uc001zcl,uc001zcm;uc010azj,uc010uat,uc010uas,uc001zck,uc001zcl;uc001zcs,uc001zcr,uc001zcq;uc001zcp;uc010azl,uc001zcs,uc001zcr,uc001zcq;uc001zcq;uc010azj;uc001zcm;uc001zcn;uc001zco;uc010azl,uc001zcq;uc010azj,uc010uat,uc001zck,uc001zcl;uc010azl;uc001zck;uc010uat,uc001zck,uc001zcl;uc010azk;uc010azl,uc001zcr;uc001zcn,uc010azk	-	-	-	96	0	95
G120286	15	29209620	32631714	Loss	Male	G120286|15|29209620|32631714|Loss|Male	Multiple Congenital Anomalies	196	-0.7435	3.42Mb	Likely Clinically Significant	q13.1q13.3	CA	De novo	4	loss#likely_clinically_significant:4	13	gain#clinically_significant:6,gain#likely_clinically_significant:2,loss#clinically_significant:1,loss#likely_clinically_significant:4	Likely Clinically Significant	likely_clinically_significant	3422095	likely_clinically_significant	15q13.2;15q13.3;15q13.1	-	32	hsa-mir-211	FAM189A1;CHRFAM7A;KLF13;HERC2P10;NDNL2;TRPM1;ULK4P1;OTUD7A;LOC100288637;MTMR10;ULK4P3;FAN1;CHRNA7;LOC283710;TJP1;APBA2;GOLGA8T;MIR211;GOLGA8R;GOLGA8H;ARHGAP11B;GOLGA8J;DKFZP434L187;ULK4P2	23359;89832;51621;390561;56160;4308;89838;161725;100288637;54893;89837;22909;1139;283710;7082;321;653075;406993;101059918;728498;89839;653073;26082;100288380	FAM189A1;CHRFAM7A;KLF13;HERC2P10;NDNL2;TRPM1;ULK4P1;OTUD7A;LOC100288637;MTMR10;ULK4P3;FAN1;CHRNA7;LOC283710;TJP1;APBA2;GOLGA8T;MIR211;GOLGA8R;GOLGA8H;ARHGAP11B;GOLGA8J;DKFZP434L187;ULK4P2	23359;89832;51621;390561;56160;4308;89838;161725;100288637;54893;89837;22909;1139;283710;7082;321;653075;406993;101059918;728498;89839;653073;26082;100288380	KLF13;OTUD7A;TJP1;APBA2;NDNL2;GOLGA8R;FAN1;MTMR10;CHRNA7;LOC283710;GOLGA8H;ARHGAP11B;GOLGA8J;TRPM1;FAM189A1;CHRFAM7A	51621;161725;7082;321;56160;101059918;22909;54893;1139;283710;728498;89839;653073;4308;23359;89832	TRPM1|Night blindness, congenital stationary, type 1C@AR;FAN1|Interstitial nephritis, karyomegalic@AR			TRPM1|CX;FAN1|AR	TRPM1|HET;CHRNA7|HOM;APBA2|HOM@MULTIG	APBA2|HOM	KLF13|HOM;TRPM1|HET;CHRNA7|HET@HOM;APBA2|HOM@MULTIG	TRPM1|603576@Night blindness, congenital stationary (complete), 1C, autosomal recessive, 613216 (3);FAN1|613534@Interstitial nephritis, karyomegalic, 614817 (3);CHRNA7|118511@Schizophrenia, neurophysiologic defect in (2)	uc001zcx;uc001zcz;uc001zct;uc001zcu;uc001zcw;uc001zcp;uc001zcq;uc001zcm;uc001zcn;uc001zco;uc021shr;uc021shs;uc021shp;uc021shq;uc021shv;uc021shw;uc021shx;uc021shy;uc021shb;uc021shc;uc021sha;uc021shf;uc021shg;uc001zcs,uc001zcr;uc021she;uc021shj;uc021shk;uc021shh;uc021shi;uc021shn;uc021sho;uc021shl;uc021shm;uc001zdy;uc001zdx;uc010azy,uc001zfl;uc001zdq;uc001zdp;uc001zds;uc001zdw;uc001zdv;uc001zdh;uc0…	uc021shz,uc021sia,uc001zfm;uc001zcx;uc001zcz;uc001zct;uc001zcu;uc001zcw;uc001zcp;uc001zcq;uc001zcm;uc001zcn;uc001zco;uc001zck;uc021shr;uc021shs;uc021shp;uc021shq;uc021shv;uc021shw;uc001zer,uc010ubi;uc021shz;uc021shx;uc021shy;uc021shb;uc021shc;uc021sha;uc021shf;uc021shg;uc001zcs,uc001zcr;uc021she;uc021shj;uc021shk;uc021shh;uc021shi;uc021shn;uc021sho;uc021shl;uc021shm;uc001zdy;uc001zdx;uc001zdq;uc0…	uc021shz,uc021sia,uc001zfm;uc021shz,uc021sia;uc001zfn;uc001zfg,uc010azx,uc001zfh,uc001zfi,uc001zfj;uc010baf,uc021sic,uc001zft,uc010bak;uc010azj,uc010uat,uc010uas,uc001zck,uc001zcl;uc001zcu;uc001zfq,uc001zfr,uc010baa;uc001zcp;uc010azl,uc001zcs,uc001zcr,uc001zcq;uc010bai;uc001zcm;uc001zcn;uc001zco;uc010baj;uc001zck;uc001zfm,uc001zfn;uc010bac,uc021sic,uc001zft,uc010bab;uc010azn,uc001zdu;uc010baf,uc0…	CHRNA7|ISCA Haplosensitivity;ISCA-37411|15q13.3 microdeletion (BP4-5)	15q13.3 microdeletion syndrome	45	80	20	79
G111969	15	29209620	32633300	Loss	Female	G111969|15|29209620|32633300|Loss|Female	Developmental Delay	197	-0.8179	3.42Mb	Likely Clinically Significant	q13.1q13.3	NDD	De novo	4	loss#likely_clinically_significant:4	13	gain#clinically_significant:6,gain#likely_clinically_significant:2,loss#clinically_significant:1,loss#likely_clinically_significant:4	Likely Clinically Significant	likely_clinically_significant	3423681	likely_clinically_significant	15q13.2;15q13.3;15q13.1	-	32	hsa-mir-211	FAM189A1;CHRFAM7A;KLF13;HERC2P10;NDNL2;TRPM1;ULK4P1;OTUD7A;LOC100288637;MTMR10;ULK4P3;FAN1;CHRNA7;LOC283710;TJP1;APBA2;GOLGA8T;MIR211;GOLGA8R;GOLGA8H;ARHGAP11B;GOLGA8J;DKFZP434L187;ULK4P2	23359;89832;51621;390561;56160;4308;89838;161725;100288637;54893;89837;22909;1139;283710;7082;321;653075;406993;101059918;728498;89839;653073;26082;100288380	FAM189A1;CHRFAM7A;KLF13;HERC2P10;NDNL2;TRPM1;ULK4P1;OTUD7A;LOC100288637;MTMR10;ULK4P3;FAN1;CHRNA7;LOC283710;TJP1;APBA2;GOLGA8T;MIR211;GOLGA8R;GOLGA8H;ARHGAP11B;GOLGA8J;DKFZP434L187;ULK4P2	23359;89832;51621;390561;56160;4308;89838;161725;100288637;54893;89837;22909;1139;283710;7082;321;653075;406993;101059918;728498;89839;653073;26082;100288380	KLF13;OTUD7A;TJP1;APBA2;NDNL2;GOLGA8R;FAN1;MTMR10;CHRNA7;LOC283710;GOLGA8H;ARHGAP11B;GOLGA8J;TRPM1;FAM189A1;CHRFAM7A	51621;161725;7082;321;56160;101059918;22909;54893;1139;283710;728498;89839;653073;4308;23359;89832	TRPM1|Night blindness, congenital stationary, type 1C@AR;FAN1|Interstitial nephritis, karyomegalic@AR			TRPM1|CX;FAN1|AR	TRPM1|HET;CHRNA7|HOM;APBA2|HOM@MULTIG	APBA2|HOM	KLF13|HOM;TRPM1|HET;CHRNA7|HET@HOM;APBA2|HOM@MULTIG	TRPM1|603576@Night blindness, congenital stationary (complete), 1C, autosomal recessive, 613216 (3);FAN1|613534@Interstitial nephritis, karyomegalic, 614817 (3);CHRNA7|118511@Schizophrenia, neurophysiologic defect in (2)	uc001zcx;uc001zcz;uc001zct;uc001zcu;uc001zcw;uc001zcp;uc001zcq;uc001zcm;uc001zcn;uc001zco;uc021shr;uc021shs;uc021shp;uc021shq;uc021shv;uc021shw;uc021shx;uc021shy;uc021shb;uc021shc;uc021sha;uc021shf;uc021shg;uc001zcs,uc001zcr;uc021she;uc021shj;uc021shk;uc021shh;uc021shi;uc021shn;uc021sho;uc021shl;uc021shm;uc001zdy;uc001zdx;uc010azy,uc001zfl;uc001zdq;uc001zdp;uc001zds;uc001zdw;uc001zdv;uc001zdh;uc0…	uc021shz,uc021sia,uc001zfm;uc001zcx;uc001zcz;uc001zct;uc001zcu;uc001zcw;uc001zcp;uc001zcq;uc001zcm;uc001zcn;uc001zco;uc001zck;uc021shr;uc021shs;uc021shp;uc021shq;uc021shv;uc021shw;uc001zer,uc010ubi;uc021shz;uc021shx;uc021shy;uc021shb;uc021shc;uc021sha;uc021shf;uc021shg;uc001zcs,uc001zcr;uc021she;uc021shj;uc021shk;uc021shh;uc021shi;uc021shn;uc021sho;uc021shl;uc021shm;uc001zdy;uc001zdx;uc001zdq;uc0…	uc021shz,uc021sia,uc001zfm;uc021shz,uc021sia;uc001zfn;uc001zfg,uc010azx,uc001zfh,uc001zfi,uc001zfj;uc010baf,uc021sic,uc001zft,uc010bak;uc010azj,uc010uat,uc010uas,uc001zck,uc001zcl;uc001zcu;uc001zfq,uc001zfr,uc010baa;uc001zcp;uc010azl,uc001zcs,uc001zcr,uc001zcq;uc010bai;uc001zcm;uc001zcn;uc001zco;uc010baj;uc001zck;uc001zfm,uc001zfn;uc010bac,uc021sic,uc001zft,uc010bab;uc010azn,uc001zdu;uc010baf,uc0…	CHRNA7|ISCA Haplosensitivity;ISCA-37411|15q13.3 microdeletion (BP4-5)	15q13.3 microdeletion syndrome	45	80	20	79
G121533	15	30954726	32514957	Loss	Male	G121533|15|30954726|32514957|Loss|Male	Developmental Delay	107	-0.8003	1.56Mb	Likely Clinically Significant	q13.2q13.3	NDD	De novo	16	gain#vus:3,loss#likely_clinically_significant:13	36	gain#clinically_significant:6,gain#likely_clinically_significant:2,loss#clinically_significant:1,gain#vus:10,loss#likely_clinically_significant:17	Likely Clinically Significant	likely_clinically_significant	1560232	likely_clinically_significant	15q13.2;15q13.3	-	24	hsa-mir-211	KLF13;OTUD7A;LOC100288637;MTMR10;MIR211;HERC2P10;FAN1;CHRNA7;LOC283710;TRPM1	51621;161725;100288637;54893;406993;390561;22909;1139;283710;4308	KLF13;OTUD7A;LOC100288637;MTMR10;MIR211;HERC2P10;FAN1;CHRNA7;LOC283710;TRPM1	51621;161725;100288637;54893;406993;390561;22909;1139;283710;4308	KLF13;OTUD7A;MTMR10;FAN1;CHRNA7;LOC283710;TRPM1	51621;161725;54893;22909;1139;283710;4308	FAN1|Interstitial nephritis, karyomegalic@AR;TRPM1|Night blindness, congenital stationary, type 1C@AR			FAN1|AR;TRPM1|CX	CHRNA7|HOM;TRPM1|HET		KLF13|HOM;CHRNA7|HET@HOM;TRPM1|HET	FAN1|613534@Interstitial nephritis, karyomegalic, 614817 (3);CHRNA7|118511@Schizophrenia, neurophysiologic defect in (2);TRPM1|603576@Night blindness, congenital stationary (complete), 1C, autosomal recessive, 613216 (3)	uc010azx,uc001zfh;uc010bag;uc010baf,uc021sic,uc001zft;uc001zev;uc001zeu;uc001zex;uc021shv;uc021shw;uc001zff,uc001zfe;uc021shx;uc021shy;uc021shz,uc001zfm;uc031qre;uc001zfc;uc001zfb;uc001zfa;uc001zfg;uc010azy,uc001zfl;uc021sht,uc021shu;uc001zfj;uc001zfi;uc001zfo;uc001zfn;uc001zfs;uc001zfr;uc001zfq;uc001zfp;uc001zfd,uc010azw;uc001zfu;uc010bad,uc010bac,uc010bab;uc010baa;uc010ubn;uc010bae;uc010ubl;uc0…	uc021shz,uc021sia,uc001zfm;uc010baa;uc001zfq,uc001zfr,uc001zfs;uc021shz,uc021sia,uc001zfm,uc001zfn;uc010baf,uc021sic,uc001zft,uc010bak;uc001zfs,uc010baa;uc010bab,uc010bak,uc010baj;uc010azx;uc010baf,uc010bae,uc021sic,uc001zft,uc010bak,uc010baj;uc010baf,uc010bae,uc021sic,uc001zft,uc010bah,uc010bak,uc010baj;uc010bae,uc021sic,uc001zft,uc010bai,uc010bak;uc001zeu;uc001zff,uc010azw;uc001zex;uc010baf,uc0…	uc021shz,uc021sia,uc001zfm;uc021shz,uc021sia;uc001zfg,uc010azx,uc001zfh,uc001zfi,uc001zfj;uc010baf,uc021sic,uc001zft,uc010bak;uc031qre;uc001zfq,uc001zfr,uc010baa;uc001zfm,uc001zfn;uc010bac,uc021sic,uc001zft,uc010bab;uc010baf,uc021sic,uc001zft,uc010bak,uc010baj;uc001zfg,uc010azx,uc001zfh;uc001zff,uc001zfe;uc010bac,uc010bai;uc001zfh,uc001zfj;uc001zfi;uc010azx,uc001zfi;uc010azy;uc001zfg;uc001zfe;uc0…	CHRNA7|ISCA Haplosensitivity;ISCA-37411|15q13.3 microdeletion (BP4-5)	15q13.3 microdeletion syndrome	96	87	13	86
G132398	15	30954726	32514957	Loss	Female	G132398|15|30954726|32514957|Loss|Female	Developmental Delay	107	-0.8247	1.56Mb	Likely Clinically Significant	q13.2q13.3	NDD	De novo	16	gain#vus:3,loss#likely_clinically_significant:13	36	gain#clinically_significant:6,gain#likely_clinically_significant:2,loss#clinically_significant:1,gain#vus:10,loss#likely_clinically_significant:17	Likely Clinically Significant	likely_clinically_significant	1560232	likely_clinically_significant	15q13.2;15q13.3	-	24	hsa-mir-211	KLF13;OTUD7A;LOC100288637;MTMR10;MIR211;HERC2P10;FAN1;CHRNA7;LOC283710;TRPM1	51621;161725;100288637;54893;406993;390561;22909;1139;283710;4308	KLF13;OTUD7A;LOC100288637;MTMR10;MIR211;HERC2P10;FAN1;CHRNA7;LOC283710;TRPM1	51621;161725;100288637;54893;406993;390561;22909;1139;283710;4308	KLF13;OTUD7A;MTMR10;FAN1;CHRNA7;LOC283710;TRPM1	51621;161725;54893;22909;1139;283710;4308	FAN1|Interstitial nephritis, karyomegalic@AR;TRPM1|Night blindness, congenital stationary, type 1C@AR			FAN1|AR;TRPM1|CX	CHRNA7|HOM;TRPM1|HET		KLF13|HOM;CHRNA7|HET@HOM;TRPM1|HET	FAN1|613534@Interstitial nephritis, karyomegalic, 614817 (3);CHRNA7|118511@Schizophrenia, neurophysiologic defect in (2);TRPM1|603576@Night blindness, congenital stationary (complete), 1C, autosomal recessive, 613216 (3)	uc010azx,uc001zfh;uc010bag;uc010baf,uc021sic,uc001zft;uc001zev;uc001zeu;uc001zex;uc021shv;uc021shw;uc001zff,uc001zfe;uc021shx;uc021shy;uc021shz,uc001zfm;uc031qre;uc001zfc;uc001zfb;uc001zfa;uc001zfg;uc010azy,uc001zfl;uc021sht,uc021shu;uc001zfj;uc001zfi;uc001zfo;uc001zfn;uc001zfs;uc001zfr;uc001zfq;uc001zfp;uc001zfd,uc010azw;uc001zfu;uc010bad,uc010bac,uc010bab;uc010baa;uc010ubn;uc010bae;uc010ubl;uc0…	uc021shz,uc021sia,uc001zfm;uc010baa;uc001zfq,uc001zfr,uc001zfs;uc021shz,uc021sia,uc001zfm,uc001zfn;uc010baf,uc021sic,uc001zft,uc010bak;uc001zfs,uc010baa;uc010bab,uc010bak,uc010baj;uc010azx;uc010baf,uc010bae,uc021sic,uc001zft,uc010bak,uc010baj;uc010baf,uc010bae,uc021sic,uc001zft,uc010bah,uc010bak,uc010baj;uc010bae,uc021sic,uc001zft,uc010bai,uc010bak;uc001zeu;uc001zff,uc010azw;uc001zex;uc010baf,uc0…	uc021shz,uc021sia,uc001zfm;uc021shz,uc021sia;uc001zfg,uc010azx,uc001zfh,uc001zfi,uc001zfj;uc010baf,uc021sic,uc001zft,uc010bak;uc031qre;uc001zfq,uc001zfr,uc010baa;uc001zfm,uc001zfn;uc010bac,uc021sic,uc001zft,uc010bab;uc010baf,uc021sic,uc001zft,uc010bak,uc010baj;uc001zfg,uc010azx,uc001zfh;uc001zff,uc001zfe;uc010bac,uc010bai;uc001zfh,uc001zfj;uc001zfi;uc010azx,uc001zfi;uc010azy;uc001zfg;uc001zfe;uc0…	CHRNA7|ISCA Haplosensitivity;ISCA-37411|15q13.3 microdeletion (BP4-5)	15q13.3 microdeletion syndrome	96	87	13	86
G121046	15	31541529	34233745	Loss	Male	G121046|15|31541529|34233745|Loss|Male	Developmental Delay	161	-0.8192	2.69Mb	Likely Clinically Significant	q13.3q14	NDD	De novo	1	loss#likely_clinically_significant:1	3	gain#clinically_significant:1,loss#clinically_significant:1,loss#likely_clinically_significant:1	Likely Clinically Significant	likely_clinically_significant	2692217	likely_clinically_significant	15q13.3;15q14	-	22	-	KLF13;OTUD7A;LOC100996255;AVEN;ULK4P2;WHAMMP1;SCG5;FMN1;GOLGA8N;LOC101928134;GOLGA8O;CHRNA7;ULK4P1;GOLGA8K;ULK4P3;RYR3;TMCO5B;LOC100131315;GREM1;ARHGAP11A	51621;161725;100996255;57099;100288380;100288615;6447;342184;643699;101928134;728047;1139;89838;653125;89837;6263;100652857;100131315;26585;9824	KLF13;OTUD7A;LOC100996255;AVEN;ULK4P2;WHAMMP1;SCG5;FMN1;GOLGA8N;LOC101928134;GOLGA8O;CHRNA7;ULK4P1;GOLGA8K;ULK4P3;RYR3;TMCO5B;LOC100131315;GREM1;ARHGAP11A	51621;161725;100996255;57099;100288380;100288615;6447;342184;643699;101928134;728047;1139;89838;653125;89837;6263;100652857;100131315;26585;9824	KLF13;OTUD7A;GREM1;AVEN;SCG5;FMN1;GOLGA8N;GOLGA8O;CHRNA7;ARHGAP11A;GOLGA8K;RYR3	51621;161725;26585;57099;6447;342184;643699;728047;1139;9824;653125;6263	-				SCG5|HOM;CHRNA7|HOM;RYR3|HET@HOM;GREM1|MULTIG	SCG5|HOM;FMN1|HOM;GREM1|HOM@MULTIG	KLF13|HOM;AVEN|HOM;SCG5|HOM;FMN1|HET@HOM@MULTIG;CHRNA7|HET@HOM;RYR3|HOM;GREM1|HOM	CHRNA7|118511@Schizophrenia, neurophysiologic defect in (2)	uc001zga;uc001zgb;uc001zgc;uc001zgd;uc001zge;uc001zgf;uc001zgh;uc010baf,uc021sic,uc001zft;uc001zgj;uc001zgw;uc001zgl;uc001zgm;uc001zgn;uc001zgo;uc001zgr;uc001zgs;uc001zgu;uc001zgv;uc010bad,uc010bac,uc010bab;uc001zgy;uc021sim;uc001zhj;uc031qrh;uc021sih;uc001zgi;uc010bar,uc001zhi;uc001zhe,uc010uby,uc001zhd;uc001zhh;uc031qri;uc010ubo;uc031qrg;uc031qrf;uc001zhg;uc001zhf;uc001zfo;uc001zhc;uc001zhb;uc0…	uc010baf,uc010bae,uc021sic,uc001zft,uc010bak,uc010baj;uc010uby,uc001zhd;uc001zgo;uc010ubo;uc010ubw,uc001zgy,uc010ubx;uc031qrh,uc001zhh;uc010ubx;uc010uby;uc010ubv;uc010ubw;uc010ubr;uc010ubs;uc010ubw,uc001zgy,uc001zgw,uc010ubx;uc010ubq;uc010baf,uc021sic,uc001zft,uc010bak;uc001zfq,uc001zfr,uc001zfs;uc031qrg,uc021sii;uc001zgb,uc010ubp,uc001zgd,uc001zge;uc021sik,uc001zgr;uc010bad,uc010bac,uc010bag,uc0…	uc010baf,uc021sic,uc001zft,uc010bak;uc001zha;uc001zfq,uc001zfr,uc010baa;uc001zgw;uc001zgz;uc010bac,uc021sic,uc001zft,uc010bab;uc001zgy,uc001zgw;uc031qrg,uc021sii;uc001zhj;uc001zhd;uc010ubv;uc001zhe;uc010bac,uc010bai;uc010uby,uc001zhd;uc010bar,uc001zhi;uc001zhf,uc001zhg;uc031qrh,uc001zhh;uc001zhi;uc001zhh;uc031qrh;uc031qrg;uc010ubw,uc010ubx;uc001zhg;uc001zfo;uc001zhc;uc001zfr;uc001zfq;uc010baf;uc0…	CHRNA7|ISCA Haplosensitivity;ISCA-37411|15q13.3 microdeletion (BP4-5)	15q13.3 microdeletion syndrome	34	89	11	89
G130905	16	14795945	16438224	Loss	Male	G130905|16|14795945|16438224|Loss|Male	Developmental Delay	98	-0.5606	1.64Mb	Likely Clinically Significant	p13.12p13.11	NDD	De novo	18	gain#likely_clinically_significant:1,gain#vus:14,loss#likely_clinically_significant:3	107	gain#clinically_significant:1,gain#likely_clinically_significant:1,loss#clinically_significant:1,gain#vus:19,gain#cnv_(seen_in_normal_individuals):82,loss#likely_clinically_significant:3	likely_clinically_significant	likely_clinically_significant	1642280	clinically_significant	16p13.11;16p13.12	-	50	hsa-mir-3180-1;hsa-mir-3670-2;hsa-mir-3670-1;hsa-mir-3180-2;hsa-mir-3179-1;hsa-mir-3180-4;hsa-mir-3179-2;hsa-mir-6770-1;hsa-mir-6770-2;hsa-mir-484;hsa-mir-6511b-2;hsa-mir-1972-1;hsa-mir-6511a-2;hsa-mir-3179-4;hsa-mir-3670-4;hsa-mir-6511a-1;hsa-mir-6506	LOC100288162;MYH11;NTAN1;FOPNL;NDE1;MIR6506;LOC399491;PKD1P1;MIR6511A2;ABCC6P2;C16orf45;KIAA0430;LOC100505915;NOMO3;NOMO1;MIR3179-2;MIR3179-3;MIR3180-4;MIR3179-1;MIR3180-2;MIR3180-3;MIR484;MIR3180-1;PDXDC1;RRN3;MPV17L;ABCC1;NPIPA2;NPIPA5;ABCC6;NPIPA3;MIR6770-2;NPIPA1;PKD1P6;MIR6511B1	100288162;4629;123803;123811;54820;102465252;399491;339044;102466812;730013;89927;9665;100505915;408050;23420;100422886;100423006;100500852;100422960;100422956;100422836;619553;100422870;23042;54700;255027;4363;642799;100288332;368;642778;102465908;9284;353511;102465429	LOC100288162;MYH11;NTAN1;FOPNL;NDE1;MIR6506;LOC399491;PKD1P1;MIR6511A2;ABCC6P2;C16orf45;KIAA0430;LOC100505915;NOMO3;NOMO1;MIR3179-2;MIR3179-3;MIR3180-4;MIR3179-1;MIR3180-2;MIR3180-3;MIR484;MIR3180-1;PDXDC1;RRN3;MPV17L;ABCC1;NPIPA2;NPIPA5;ABCC6;NPIPA3;MIR6770-2;NPIPA1;PKD1P6;MIR6511B1	100288162;4629;123803;123811;54820;102465252;399491;339044;102466812;730013;89927;9665;100505915;408050;23420;100422886;100423006;100500852;100422960;100422956;100422836;619553;100422870;23042;54700;255027;4363;642799;100288332;368;642778;102465908;9284;353511;102465429	MYH11;NDE1;KIAA0430;PDXDC1;MPV17L;NTAN1;NOMO3;NOMO1;RRN3;FOPNL;C16orf45;NPIPA5;ABCC6;ABCC1;NPIPA1;NPIPA2;NPIPA3	4629;54820;9665;23042;255027;123803;408050;23420;54700;123811;89927;100288332;368;4363;9284;642799;642778	MYH11|Aortic aneurysm, familial thoracic 4@AD;NDE1|Lissencephaly 4# Microhydranencephaly@AR;ABCC6|Pseudoxanthoma elasticum@CX	NDE1|AR;ABCC6|AD	NDE1|AR;ABCC6|AD	MYH11|AD;NDE1|AR;ABCC6|AR@AD	NTAN1|HOM;NDE1|HOM;RRN3|HOM;ABCC1|MULTIG	MYH11|HOM;NTAN1|MULTIG;RRN3|HOM	MYH11|HET@HOM;NTAN1|HOM;NDE1|HOM@MULTIG;KIAA0430|HET;RRN3|HOM;ABCC1|HOM;ABCC6|HET@HOM	MYH11|160745@Aortic aneurysm, familial thoracic 4, 132900 (3);NDE1|609449@Lissencephaly 4 (with microcephaly), 614019 (3),609449@?Microhydranencephaly, 605013 (3);ABCC6|603234@Arterial calcification, generalized, of infancy, 2, 614473 (3),603234@Pseudoxanthoma elasticum, 264800 (3),603234@Pseudoxanthoma elasticum, forme fruste, 177850 (3)	uc002ddq;uc010bvg,uc002ddy,uc002ddw,uc002ddx,uc002ddv;uc021tdu;uc010bvp,uc002dep;uc002der;uc010uzu;uc010bvc;uc010bvf;uc010uzt;uc010bvh;uc021tdv;uc010bvo,uc002den;uc002ddd,uc010uzo,uc031qvf;uc002ddr,uc010uzw,uc010uzv;uc002ddz;uc010vae;uc021tds,uc021tdt;uc002del;uc021tdq;uc021tdp;uc010uzl;uc010uzm;uc010uzj;uc010uzk;uc002ddt;uc002ddu;uc002ddj;uc010vaa;uc021tdk;uc021tdj;uc021tdm;uc021tdl;uc010uzp;uc0…	uc010bvc;uc010bvg;uc010bvf;uc010bvi;uc010bvh;uc002ddr,uc010uzw,uc010uzv,uc002ddq,uc010uzx;uc002ddd,uc010uzo,uc031qvf;uc010bvn;uc010uzq,uc010uzp,uc002dde,uc002ddf;uc010uzn;uc002ddr,uc010uzw,uc010uzv,uc002ddq;uc010uzl;uc010uzm;uc010uzj;uc010uzk;uc010uzv;uc010uzw;uc010uzu;uc010uzs;uc010uzz;uc002dcx,uc002dcy;uc010uzy;uc002ddd,uc010uzo;uc010bvo,uc002den,uc010uzz;uc002ddr,uc010uzv;uc010vac;uc010vad,uc0…	uc010bvp;uc010bvi,uc002del,uc010bvn;uc002den,uc010uzz,uc002deo;uc010bvg;uc010bvf;uc010bvi;uc010bvh;uc002ddy,uc002ddw,uc002ddx,uc002ddv,uc002deb;uc002ddd,uc010uzo,uc031qvf;uc010bvn;uc010uzq,uc010uzp,uc002dde,uc002ddf;uc010uzn;uc002ddr,uc010uzw,uc010uzv,uc002ddq;uc010uzk;uc010uzv;uc010uzw;uc010uzu;uc010uzp;uc010uzz;uc010uzx;uc002ddr,uc010uzw,uc010uzv;uc002dcz,uc010uzn,uc002dda,uc002ddc,uc002ddb;uc0…	-	16p13.11 recurrent microdeletion (neurocognitive disorder susceptibility locus),16p13.11 recurrent microduplication (neurocognitive disorder susceptibility locus)	88	89	11	86
G111967	16	15507164	16362703	Loss	Male	G111967|16|15507164|16362703|Loss|Male	Developmental Delay	48	-0.7475	855.54Kb	Likely Clinically Significant	p13.11	NDD	De novo	12	gain#vus:4,loss#likely_clinically_significant:8	124	gain#clinically_significant:1,gain#likely_clinically_significant:1,loss#clinically_significant:1,gain#vus:27,gain#cnv_(seen_in_normal_individuals):82,loss#likely_clinically_significant:12	Likely Clinically Significant	likely_clinically_significant	855540	likely_clinically_significant	16p13.11	-	9	hsa-mir-484;hsa-mir-6506	MYH11;KIAA0430;MIR6506;NOMO3;NDE1;FOPNL;MIR484;C16orf45;ABCC6;ABCC1	4629;9665;102465252;408050;54820;123811;619553;89927;368;4363	MYH11;KIAA0430;MIR6506;NOMO3;NDE1;FOPNL;MIR484;C16orf45;ABCC6;ABCC1	4629;9665;102465252;408050;54820;123811;619553;89927;368;4363	MYH11;KIAA0430;NOMO3;NDE1;FOPNL;C16orf45;ABCC6;ABCC1	4629;9665;408050;54820;123811;89927;368;4363	MYH11|Aortic aneurysm, familial thoracic 4@AD;NDE1|Lissencephaly 4# Microhydranencephaly@AR;ABCC6|Pseudoxanthoma elasticum@CX	NDE1|AR;ABCC6|AD	NDE1|AR;ABCC6|AD	MYH11|AD;NDE1|AR;ABCC6|AR@AD	NDE1|HOM;ABCC1|MULTIG	MYH11|HOM	MYH11|HET@HOM;KIAA0430|HET;NDE1|HOM@MULTIG;ABCC6|HET@HOM;ABCC1|HOM	MYH11|160745@Aortic aneurysm, familial thoracic 4, 132900 (3);NDE1|609449@Lissencephaly 4 (with microcephaly), 614019 (3),609449@?Microhydranencephaly, 605013 (3);ABCC6|603234@Arterial calcification, generalized, of infancy, 2, 614473 (3),603234@Pseudoxanthoma elasticum, 264800 (3),603234@Pseudoxanthoma elasticum, forme fruste, 177850 (3)	uc002ddq;uc010bvg,uc002ddy,uc002ddw,uc002ddx,uc002ddv;uc010bvp,uc002dep;uc010bvi;uc010bvh;uc010bvo,uc002den;uc010bvn;uc002ddz;uc021tdq;uc021tdp;uc002ddp;uc021tdr;uc002ddt;uc002ddu;uc002ddo;uc010uzz;uc010uzx;uc010uzy;uc002ddr,uc010uzw,uc010uzv;uc021tds,uc021tdt;uc002deq;uc002del;uc002deo;uc002dec,uc002ded;uc002dds;uc002dea;uc002deb	uc010bvg,uc002ddy,uc002ddw,uc002ddx,uc002ddv;uc010bvg,uc002ddy,uc002ddw,uc002ddx,uc002ddv,uc002dea;uc010bvg,uc002ddy,uc002ddw,uc002ddx,uc002ddv,uc002deb;uc002ddr,uc010uzw,uc002ddq;uc010bvi,uc002del,uc010bvn;uc010bvg;uc010bvi;uc010bvh;uc010bvi,uc002del,uc010bvn,uc021tdq;uc002ddr,uc010uzw,uc010uzv,uc002ddq,uc010uzx;uc010bvn;uc002ddz;uc010bvi,uc002del;uc002ddr,uc010uzw,uc010uzv,uc002ddq;uc002ddp;uc0…	uc010bvp;uc010bvi,uc002del,uc010bvn;uc021tdr;uc010bvg,uc002ddy,uc002ddw,uc002ddx,uc002ddv;uc010bvg,uc002ddy,uc002ddw,uc002ddx,uc002ddv,uc002dea;uc002ddy,uc002ddx;uc002ddr,uc010uzw,uc002ddq;uc002ddq,uc010uzx;uc002den,uc010uzz,uc002deo;uc010bvg;uc010bvi;uc010bvh;uc002deq,uc010bvp,uc002dep;uc002ddy,uc002ddw,uc002ddx,uc002ddv,uc002deb;uc010bvn;uc010bvi,uc002del;uc021tdq;uc002ddr,uc010uzw,uc010uzv,uc0…	-	16p13.11 recurrent microdeletion (neurocognitive disorder susceptibility locus),16p13.11 recurrent microduplication (neurocognitive disorder susceptibility locus)	100	99	1	97
G112541	16	15507164	16400833	Loss	Male	G112541|16|15507164|16400833|Loss|Male	Developmental Delay	50	-0.7001	893.67Kb	Likely Clinically Significant	p13.11	NDD	De novo	10	gain#vus:4,loss#likely_clinically_significant:6	122	gain#clinically_significant:1,gain#likely_clinically_significant:1,loss#clinically_significant:1,gain#vus:27,gain#cnv_(seen_in_normal_individuals):82,loss#likely_clinically_significant:10	Likely Clinically Significant	likely_clinically_significant	893670	likely_clinically_significant	16p13.11	-	13	hsa-mir-3670-2;hsa-mir-484;hsa-mir-6506;hsa-mir-3179-2	MYH11;KIAA0430;MIR6506;MIR3179-3;NOMO3;MIR3179-2;NDE1;FOPNL;MIR3179-1;MIR484;C16orf45;ABCC6;ABCC1	4629;9665;102465252;100423006;408050;100422886;54820;123811;100422960;619553;89927;368;4363	MYH11;KIAA0430;MIR6506;MIR3179-3;NOMO3;MIR3179-2;NDE1;FOPNL;MIR3179-1;MIR484;C16orf45;ABCC6;ABCC1	4629;9665;102465252;100423006;408050;100422886;54820;123811;100422960;619553;89927;368;4363	MYH11;KIAA0430;NOMO3;NDE1;FOPNL;C16orf45;ABCC6;ABCC1	4629;9665;408050;54820;123811;89927;368;4363	MYH11|Aortic aneurysm, familial thoracic 4@AD;NDE1|Lissencephaly 4# Microhydranencephaly@AR;ABCC6|Pseudoxanthoma elasticum@CX	NDE1|AR;ABCC6|AD	NDE1|AR;ABCC6|AD	MYH11|AD;NDE1|AR;ABCC6|AR@AD	NDE1|HOM;ABCC1|MULTIG	MYH11|HOM	MYH11|HET@HOM;KIAA0430|HET;NDE1|HOM@MULTIG;ABCC6|HET@HOM;ABCC1|HOM	MYH11|160745@Aortic aneurysm, familial thoracic 4, 132900 (3);NDE1|609449@Lissencephaly 4 (with microcephaly), 614019 (3),609449@?Microhydranencephaly, 605013 (3);ABCC6|603234@Arterial calcification, generalized, of infancy, 2, 614473 (3),603234@Pseudoxanthoma elasticum, 264800 (3),603234@Pseudoxanthoma elasticum, forme fruste, 177850 (3)	uc002ddq;uc010bvg,uc002ddy,uc002ddw,uc002ddx,uc002ddv;uc010bvp,uc002dep;uc010bvi;uc010bvh;uc021tdv;uc010bvo,uc002den;uc010bvn;uc002ddz;uc021tdq;uc021tdp;uc002ddp;uc021tdr;uc021tdu;uc002ddt;uc002ddu;uc002ddo;uc010uzz;uc010uzx;uc010uzy;uc002ddr,uc010uzw,uc010uzv;uc021tds,uc021tdt;uc002deq;uc002del;uc002deo;uc002dec,uc002ded;uc002dds;uc002dea;uc002deb	uc010bvg,uc002ddy,uc002ddw,uc002ddx,uc002ddv;uc010bvg,uc002ddy,uc002ddw,uc002ddx,uc002ddv,uc002dea;uc010bvg,uc002ddy,uc002ddw,uc002ddx,uc002ddv,uc002deb;uc002ddr,uc010uzw,uc002ddq;uc010bvi,uc002del,uc010bvn;uc010bvg;uc010bvp,uc002dep;uc010bvi;uc010bvh;uc010bvi,uc002del,uc010bvn,uc021tdq;uc002ddr,uc010uzw,uc010uzv,uc002ddq,uc010uzx;uc010bvn;uc002ddz;uc010bvi,uc002del;uc002ddr,uc010uzw,uc010uzv,uc0…	uc010bvp;uc010bvi,uc002del,uc010bvn;uc021tdr;uc010bvg,uc002ddy,uc002ddw,uc002ddx,uc002ddv;uc010bvg,uc002ddy,uc002ddw,uc002ddx,uc002ddv,uc002dea;uc002ddy,uc002ddx;uc002ddr,uc010uzw,uc002ddq;uc002ddq,uc010uzx;uc002den,uc010uzz,uc002deo;uc010bvg;uc010bvp,uc002dep;uc010bvi;uc010bvh;uc002deq,uc010bvp,uc002dep;uc002ddy,uc002ddw,uc002ddx,uc002ddv,uc002deb;uc010bvn;uc010bvi,uc002del;uc021tdq;uc002ddr,uc0…	-	16p13.11 recurrent microdeletion (neurocognitive disorder susceptibility locus),16p13.11 recurrent microduplication (neurocognitive disorder susceptibility locus)	100	98	2	95
G123068	16	15507164	18162193	Loss	Female	G123068|16|15507164|18162193|Loss|Female	Multiple Congenital Anomalies	134	-0.7517	2.66Mb	Likely Clinically Significant	p13.11p12.3	CA	De novo	4	gain#vus:3,loss#likely_clinically_significant:1	93	gain#clinically_significant:1,gain#vus:8,loss#clinically_significant:1,gain#cnv_(seen_in_normal_individuals):82,loss#likely_clinically_significant:1	Likely Clinically Significant	likely_clinically_significant	2655030	likely_clinically_significant	16p12.3;16p13.11	-	21	hsa-mir-3670-2;hsa-mir-3180-2;hsa-mir-3179-2;hsa-mir-6770-2;hsa-mir-484;hsa-mir-6511a-2;hsa-mir-6511a-3;hsa-mir-6506	LOC100288162;MYH11;FOPNL;NDE1;MIR6506;MIR6511A2;C16orf45;KIAA0430;NOMO3;XYLT1;MIR3179-2;MIR3179-3;MIR3179-1;MIR3180-2;MIR3180-3;MIR484;MIR3180-1;NPIPA8;PKD1P1;ABCC6;NPIPA7;MIR6770-2;ABCC1	100288162;4629;123811;54820;102465252;102466812;89927;9665;408050;64131;100422886;100423006;100422960;100422956;100422836;619553;100422870;101059953;339044;368;101059938;102465908;4363	LOC100288162;MYH11;FOPNL;NDE1;MIR6506;MIR6511A2;C16orf45;KIAA0430;NOMO3;XYLT1;MIR3179-2;MIR3179-3;MIR3179-1;MIR3180-2;MIR3180-3;MIR484;MIR3180-1;NPIPA8;PKD1P1;ABCC6;NPIPA7;MIR6770-2;ABCC1	100288162;4629;123811;54820;102465252;102466812;89927;9665;408050;64131;100422886;100423006;100422960;100422956;100422836;619553;100422870;101059953;339044;368;101059938;102465908;4363	MYH11;KIAA0430;NOMO3;XYLT1;NDE1;FOPNL;NPIPA8;C16orf45;ABCC6;NPIPA7;ABCC1	4629;9665;408050;64131;54820;123811;101059953;89927;368;101059938;4363	MYH11|Aortic aneurysm, familial thoracic 4@AD;NDE1|Lissencephaly 4# Microhydranencephaly@AR;XYLT1|Desbuquois dysplasia 2@AR;ABCC6|Pseudoxanthoma elasticum@CX	NDE1|AR;XYLT1|CX;ABCC6|AD	NDE1|AR;XYLT1|CX;ABCC6|AD	MYH11|AD;NDE1|AR;XYLT1|CX;ABCC6|AR@AD	NDE1|HOM;ABCC1|MULTIG	MYH11|HOM;XYLT1|HOM	MYH11|HET@HOM;NDE1|HOM@MULTIG;KIAA0430|HET;XYLT1|HOM;ABCC6|HET@HOM;ABCC1|HOM	MYH11|160745@Aortic aneurysm, familial thoracic 4, 132900 (3);NDE1|609449@Lissencephaly 4 (with microcephaly), 614019 (3),609449@?Microhydranencephaly, 605013 (3);XYLT1|608124@Desbuquois dysplasia 2, 615777 (3),608124@{Pseudoxanthoma elasticum, modifier of severity of}, 264800 (3);ABCC6|603234@Arterial calcification, generalized, of infancy, 2, 614473 (3),603234@Pseudoxanthoma elasticum, 264800 (…	uc002ddq;uc010bvg,uc002ddy,uc002ddw,uc002ddx,uc002ddv;uc021tdw;uc010bvp,uc002dep;uc010bvi;uc010bvh;uc021tdv;uc010bvo,uc002den;uc010bvn;uc002ddz;uc010vae;uc002dfa;uc021tdq;uc021tdp;uc002ddp;uc021tdr;uc021tdu;uc002ddt;uc002ddu;uc010vaa;uc010vac;uc010vad;uc002ddo;uc010vaf;uc010vag;uc010uzz;uc010uzx;uc010uzy;uc002ddr,uc010uzw,uc010uzv;uc021tds,uc021tdt;uc021tdx;uc002dey;uc002dew;uc002dev;uc002deq;uc0…	uc002dev,uc002dew;uc010bvg,uc002ddy,uc002ddw,uc002ddx,uc002ddv;uc010bvg,uc002ddy,uc002ddw,uc002ddx,uc002ddv,uc002dea;uc010bvg,uc002ddy,uc002ddw,uc002ddx,uc002ddv,uc002deb;uc010vad,uc010vae,uc002dev,uc002dew;uc010vad,uc010vae,uc002dev;uc002ddr,uc010uzw,uc002ddq;uc010bvi,uc002del,uc010bvn;uc021tdw;uc010bvg;uc010bvp,uc002dep;uc010bvi;uc010bvh;uc010bvi,uc002del,uc010bvn,uc021tdq;uc002ddr,uc010uzw,uc0…	uc010bvp;uc010bvi,uc002del,uc010bvn;uc021tdr;uc010bvg,uc002ddy,uc002ddw,uc002ddx,uc002ddv;uc010bvg,uc002ddy,uc002ddw,uc002ddx,uc002ddv,uc002dea;uc002ddy,uc002ddx;uc002dev,uc002dew;uc002ddr,uc010uzw,uc002ddq;uc002ddq,uc010uzx;uc002den,uc010uzz,uc002deo;uc010bvg;uc010bvp,uc002dep;uc010bvi;uc010bvh;uc002deq,uc010bvp,uc002dep;uc002ddy,uc002ddw,uc002ddx,uc002ddv,uc002deb;uc010bvn;uc021tdx;uc002dfa;uc0…	-	16p13.11 recurrent microdeletion (neurocognitive disorder susceptibility locus),16p13.11 recurrent microduplication (neurocognitive disorder susceptibility locus)	37	98	2	90
G121865	17	15786123	20581470	Loss	Female	G121865|17|15786123|20581470|Loss|Female	Multiple Congenital Anomalies	242	-0.7365	4.8Mb	Clinically Significant	p12p11.2	CA	De novo	4	gain#clinically_significant:1,loss#clinically_significant:3	6	gain#clinically_significant:2,loss#clinically_significant:4	Clinically Significant	clinically_significant	4795348	clinically_significant	17p12;17p11.2	-	29	hsa-mir-6777;hsa-mir-6778;hsa-mir-1288;hsa-mir-1180;hsa-mir-33b	FLJ35934;TRIM16L;MFAP4;LRRC48;ZSWIM7;FLII;SLC47A2;SLC47A1;LRRC75A-AS1;TRPV2;ATPAF2;FLCN;PRPSAP2;LGALS9B;CENPV;SHMT1;PLD6;MIR1288;LLGL1;UBB;MYO15A;TTC19;MIR6777;FBXW10;RASD1;ALDH3A2;COPS3;ALDH3A1;MIR6778;SNORD65;CCDC144CP;LRRC75A;B9D1;KRT17P5;ADORA2B;NT5M;SLC5A10;LGALS9C;ZNF287;TBC1D28;GID4;MIR33B;FAM106CP;GRAPL;EPN2;USP32P1;USP32P2;LOC388436;GRAP;LOC79999;ALKBH5;TOP3A;MIR1180;EPN2-IT1;AKAP10;NCOR…	400579;147166;4239;83450;125150;2314;146802;55244;125144;51393;91647;201163;5636;284194;201161;6470;201164;100302124;3996;7314;51168;54902;102465466;10517;51655;224;8533;218;102466733;692106;348254;388341;27077;339240;136;56953;125206;654346;57336;254272;79018;693120;100129396;400581;22905;162632;220594;388436;10750;79999;54890;7156;100302256;100874309;11216;9611;57547;5598;7732;100996259;80039;9…	FLJ35934;TRIM16L;MFAP4;LRRC48;ZSWIM7;FLII;SLC47A2;SLC47A1;LRRC75A-AS1;TRPV2;ATPAF2;FLCN;PRPSAP2;LGALS9B;CENPV;SHMT1;PLD6;MIR1288;LLGL1;UBB;MYO15A;TTC19;MIR6777;FBXW10;RASD1;ALDH3A2;COPS3;ALDH3A1;MIR6778;SNORD65;CCDC144CP;LRRC75A;B9D1;KRT17P5;ADORA2B;NT5M;SLC5A10;LGALS9C;ZNF287;TBC1D28;GID4;MIR33B;FAM106CP;GRAPL;EPN2;USP32P1;USP32P2;LOC388436;GRAP;LOC79999;ALKBH5;TOP3A;MIR1180;EPN2-IT1;AKAP10;NCOR…	400579;147166;4239;83450;125150;2314;146802;55244;125144;51393;91647;201163;5636;284194;201161;6470;201164;100302124;3996;7314;51168;54902;102465466;10517;51655;224;8533;218;102466733;692106;348254;388341;27077;339240;136;56953;125206;654346;57336;254272;79018;693120;100129396;400581;22905;162632;220594;388436;10750;79999;54890;7156;100302256;100874309;11216;9611;57547;5598;7732;100996259;80039;9…	MFAP4;GID4;FBXW10;RASD1;TRIM16L;COPS3;CCDC144A;SPECC1;SMCR8;MPRIP;LOC79999;AKAP10;LRRC48;MED9;FAM83G;MAPK7;NCOR1;RNF112;DRG2;ADORA2B;LRRC75A;NT5M;ZNF624;CDRT15L2;RAI1;SLC5A10;ZSWIM7;FLII;EVPLL;LGALS9C;ZNF287;SLC47A1;TBC1D28;TRPV2;ATPAF2;FLCN;ALDH3A1;ULK2;MIEF2;PRPSAP2;LGALS9B;PIGL;GRAPL;EPN2;TVP23B;SLC47A2;CENPV;TNFRSF13B;SHMT1;LOC388436;PLD6;PEMT;LLGL1;TOP3A;ALDH3A2;B9D1;GRAP;SREBF1;TOM1L2;UBB;M…	4239;79018;10517;51655;147166;8533;9720;92521;140775;23164;79999;11216;83450;55090;644815;5598;9611;7732;1819;136;388341;56953;57547;256223;10743;125206;125150;2314;645027;654346;57336;55244;254272;51393;91647;201163;218;9706;125170;5636;284194;9487;400581;22905;51030;146802;201161;23495;6470;388436;201164;10400;3996;7156;224;27077;10750;6720;146691;7314;51168;54890;54902;729288	ATPAF2|Mitochondrial complex V (ATP synthase) deficiency, nuclear type 1@AR;FLCN|Birt-Hogg-Dube syndrome# Pneumothorax, primary spontaneous@AD;MYO15A|Deafness, autosomal recessive 3@AR;TTC19|Mitochondrial complex III deficiency, nuclear type 2@AR;ALDH3A2|Sjogren-Larsson syndrome@AR;B9D1|Meckel syndrome, type 9@AR;TNFRSF13B|Immunoglobulin A deficiency 2# Common variable immunodeficiency 2@AR/AD;RA…	ATPAF2|AR;UBB|AD;TTC19|AR;ALDH3A2|AR;B9D1|AR;TNFRSF13B|AD;RAI1|AD;PIGL|AR	ATPAF2|AR;UBB|AD;ALDH3A2|AR;B9D1|AR;TNFRSF13B|AD;RAI1|AD;PIGL|AR	ATPAF2|AR;FLCN|AD;UBB|AD;MYO15A|AR;TTC19|AR;ALDH3A2|AR;B9D1|AR;TNFRSF13B|AD;RAI1|AD;PIGL|AR	PRPSAP2|HOM;LLGL1|HOM;MYO15A|HOM;RASD1|HOM;ALDH3A2|HOM;B9D1|HET@HOM;EPN2|MULTIG;AKAP10|HOM;NCOR1|HOM;MAPK7|HOM@MULTIG;PEMT|MULTIG;FAM83G|HOM;DRG2|HOM;RAI1|HET;ULK2|HOM;TOM1L2|HET	SLC47A1|HOM;TRPV2|HOM;ATPAF2|HET;FLCN|MULTIG;PRPSAP2|HOM;LGALS9B|HOM;LLGL1|HOM;MYO15A|MULTIG;COPS3|HET;B9D1|HET;EPN2|MULTIG;NCOR1|HOM;MAPK7|HOM;PEMT|MULTIG;FAM83G|HOM;DRG2|HET;RAI1|HET;TOM1L2|HET	FLII|HET@HOM;SLC47A1|HOM;TRPV2|HOM;FLCN|HET@HOM@MULTIG;PRPSAP2|HOM;LGALS9B|HOM;SHMT1|HET@MULTIG;LLGL1|HOM;MYO15A|HOM;RASD1|HOM;ALDH3A2|HOM;COPS3|HET;B9D1|HET@HOM;ADORA2B|HOM;SLC5A10|HOM;EPN2|MULTIG;GRAP|HOM;ALKBH5|HOM;TOP3A|HOM;AKAP10|HET;NCOR1|HOM@MULTIG;MAPK7|HET@HOM;TNFRSF13B|HOM;PEMT|HOM@MULTIG;SREBF1|HOM;FAM83G|HOM;DRG2|HET;RAI1|HET@HOM;ULK2|HOM@MULTIG;TOM1L2|HET@HOM	ATPAF2|608918@Mitochondrial complex V (ATP synthase) deficiency, nuclear type 1, 604273 (3);FLCN|607273@Renal carcinoma, chromophobe, somatic, 144700 (3),607273@Pneumothorax, primary spontaneous, 173600 (3),607273@Colorectal cancer, somatic, 114500 (3),607273@Birt-Hogg-Dube syndrome, 135150 (3);UBB|191339@Cleft palate, isolated, 119540 (2);MYO15A|602666@Deafness, autosomal recessive 3, 600316 (3)…	uc002gwa,uc002gwb,uc010cqr;uc002gwp;uc002gvj;uc002gwq;uc021try;uc002gpf,uc002gpe;uc010cqf;uc021tsn;uc002gwn,uc002gwm;uc002grk;uc002guu,uc002guv,uc010vyl,uc002gut;uc010vzk;uc021tsi;uc002gti;uc002gth;uc002gtk;uc002gtj;uc002grr,uc002grq;uc002gto;uc021tsg;uc002gtc;uc021tsk;uc002gte;uc002gtd;uc002gtg;uc002gty;uc002gvk,uc010vys,uc010vyr;uc002gtz;uc010vzo;uc002gwy;uc002gph,uc021tqp;uc002gps,uc010cpb,uc0…	uc002grt,uc002grr,uc002grp,uc002gru,uc002grq,uc002grs;uc002guf,uc010vyf,uc002gug,uc010cqg,uc002guh;uc002gup,uc010vyk;uc010vys,uc010vyr;uc010vwd,uc002gpv;uc002guf,uc002gug,uc002guh;uc002gvk,uc010vys,uc010cqn;uc002gxc;uc010vzp;uc010vzs;uc010vzr;uc010vzu;uc010vzt;uc010vzw;uc010vzv;uc010vzc;uc010vze;uc010vzd;uc010vzg;uc010vzi;uc021tqy,uc010vwh,uc010cpd;uc010vzk;uc010vzj;uc010vzm;uc010vyc,uc002guc;uc0…	uc002grt,uc002grr,uc002grp,uc002gru,uc002grq,uc002grs;uc002gwp;uc002gvj;uc010coy,uc002gpn,uc002gpo,uc002gpm,uc002gpl,uc010vwb,uc010vwc;uc002grc;uc002gwq,uc010cqx,uc002gwr,uc002gws,uc002gwv,uc002gwt,uc010vzf,uc002gwu;uc002gra,uc002grb,uc002grc;uc002gup,uc010vyk;uc021tsn;uc010vys,uc010vyr;uc021trl,uc021trm,uc010vxi,uc010vxl,uc002gsl;uc021trl,uc021trm,uc010vxi,uc010vxl,uc002gsl,uc010vxm,uc002gsm;uc0…	ISCA-37418|Smith-Magenis|Potocki-Lupski;RAI1|ISCA Haplosensitivity	Potocki-Lupski syndrome (17p11.2 duplication syndrome),Smith-Magenis Syndrome	72	90	10	73
G120041	17	16603145	20395535	Loss	Male	G120041|17|16603145|20395535|Loss|Male	Developmental Delay	199	-0.6619	3.79Mb	Clinically Significant	p11.2	NDD	De novo	8	gain#clinically_significant:5,loss#clinically_significant:3	12	gain#clinically_significant:7,loss#clinically_significant:5	Clinically Significant	clinically_significant	3792391	clinically_significant	17p11.2	-	29	hsa-mir-6777;hsa-mir-6778;hsa-mir-1180;hsa-mir-33b	MIR6777;GID4;FBXW10;RASD1;CCDC144B;COPS3;CCDC144A;SNORA59A;EPN2-AS1;MIR6778;SMCR8;KRT16P2;KRT16P1;LOC79999;AKAP10;LRRC48;MAPK7;MED9;FAM83G;SMCR5;EVPLL;KRT17P5;DRG2;NT5M;GRAP;RAI1;SLC5A10;FLII;B9D1;FLJ35934;LGALS9C;RNF112;SLC47A1;TBC1D28;FAM106B;FAM106A;ATPAF2;FLCN;MIR33B;ALDH3A1;ULK2;MIEF2;PRPSAP2;ALDH3A2;LGALS9B;GRAPL;EPN2;USP32P1;USP32P2;TVP23B;SLC47A2;MIR1180;SNORA59B;TNFRSF13B;SHMT1;SPECC1;LO…	102465466;79018;10517;51655;284047;8533;9720;677885;100874018;102466733;140775;400578;729252;79999;11216;83450;5598;55090;644815;140771;645027;339240;1819;56953;10750;10743;125206;2314;27077;400579;654346;7732;55244;254272;100996259;80039;91647;201163;693120;218;9706;125170;5636;224;284194;400581;22905;162632;220594;51030;146802;100302256;677882;23495;6470;92521;388436;201164;2310;4239;10400;2316…	MIR6777;GID4;FBXW10;RASD1;CCDC144B;COPS3;CCDC144A;SNORA59A;EPN2-AS1;MIR6778;SMCR8;KRT16P2;KRT16P1;LOC79999;AKAP10;LRRC48;MAPK7;MED9;FAM83G;SMCR5;EVPLL;KRT17P5;DRG2;NT5M;GRAP;RAI1;SLC5A10;FLII;B9D1;FLJ35934;LGALS9C;RNF112;SLC47A1;TBC1D28;FAM106B;FAM106A;ATPAF2;FLCN;MIR33B;ALDH3A1;ULK2;MIEF2;PRPSAP2;ALDH3A2;LGALS9B;GRAPL;EPN2;USP32P1;USP32P2;TVP23B;SLC47A2;MIR1180;SNORA59B;TNFRSF13B;SHMT1;SPECC1;LO…	102465466;79018;10517;51655;284047;8533;9720;677885;100874018;102466733;140775;400578;729252;79999;11216;83450;5598;55090;644815;140771;645027;339240;1819;56953;10750;10743;125206;2314;27077;400579;654346;7732;55244;254272;100996259;80039;91647;201163;693120;218;9706;125170;5636;224;284194;400581;22905;162632;220594;51030;146802;100302256;677882;23495;6470;92521;388436;201164;2310;4239;10400;2316…	GID4;FBXW10;RASD1;TRIM16L;COPS3;CCDC144A;SPECC1;SMCR8;MPRIP;MFAP4;AKAP10;LRRC48;MED9;FAM83G;MAPK7;EVPLL;DRG2;NT5M;GRAP;RAI1;SLC5A10;FLII;B9D1;LGALS9C;RNF112;SLC47A1;TBC1D28;LOC79999;ATPAF2;FLCN;ALDH3A1;ULK2;PRPSAP2;LGALS9B;GRAPL;EPN2;TVP23B;SLC47A2;TNFRSF13B;SHMT1;LOC388436;PLD6;PEMT;LLGL1;ALDH3A2;SREBF1;TOM1L2;MIEF2;MYO15A;ALKBH5;TOP3A;ZNF286B	79018;10517;51655;147166;8533;9720;92521;140775;23164;4239;11216;83450;55090;644815;5598;645027;1819;56953;10750;10743;125206;2314;27077;654346;7732;55244;254272;79999;91647;201163;218;9706;5636;284194;400581;22905;51030;146802;23495;6470;388436;201164;10400;3996;224;6720;146691;125170;51168;54890;7156;729288	RAI1|Smith-Magenis syndrome@AD;B9D1|Meckel syndrome, type 9@AR;ATPAF2|Mitochondrial complex V (ATP synthase) deficiency, nuclear type 1@AR;FLCN|Birt-Hogg-Dube syndrome# Pneumothorax, primary spontaneous@AD;ALDH3A2|Sjogren-Larsson syndrome@AR;TNFRSF13B|Immunoglobulin A deficiency 2# Common variable immunodeficiency 2@AR/AD;MYO15A|Deafness, autosomal recessive 3@AR	RAI1|AD;B9D1|AR;ATPAF2|AR;ALDH3A2|AR;TNFRSF13B|AD	RAI1|AD;B9D1|AR;ATPAF2|AR;ALDH3A2|AR;TNFRSF13B|AD	RAI1|AD;B9D1|AR;ATPAF2|AR;FLCN|AD;ALDH3A2|AR;TNFRSF13B|AD;MYO15A|AR	RASD1|HOM;AKAP10|HOM;MAPK7|HOM@MULTIG;FAM83G|HOM;DRG2|HOM;RAI1|HET;B9D1|HET@HOM;ULK2|HOM;PRPSAP2|HOM;ALDH3A2|HOM;EPN2|MULTIG;PEMT|MULTIG;LLGL1|HOM;TOM1L2|HET;MYO15A|HOM	COPS3|HET;MAPK7|HOM;FAM83G|HOM;DRG2|HET;RAI1|HET;B9D1|HET;SLC47A1|HOM;ATPAF2|HET;FLCN|MULTIG;PRPSAP2|HOM;LGALS9B|HOM;EPN2|MULTIG;PEMT|MULTIG;LLGL1|HOM;TOM1L2|HET;MYO15A|MULTIG	RASD1|HOM;COPS3|HET;AKAP10|HET;MAPK7|HET@HOM;FAM83G|HOM;DRG2|HET;GRAP|HOM;RAI1|HET@HOM;SLC5A10|HOM;FLII|HET@HOM;B9D1|HET@HOM;SLC47A1|HOM;FLCN|HET@HOM@MULTIG;ULK2|HOM@MULTIG;PRPSAP2|HOM;ALDH3A2|HOM;LGALS9B|HOM;EPN2|MULTIG;TNFRSF13B|HOM;SHMT1|HET@MULTIG;PEMT|HOM@MULTIG;LLGL1|HOM;SREBF1|HOM;TOM1L2|HET@HOM;MYO15A|HOM;ALKBH5|HOM;TOP3A|HOM	AKAP10|604694@{Cardiac conduction defect, susceptibility to}, 115080 (3);RAI1|607642@Smith-Magenis syndrome, 182290 (3);B9D1|614144@Meckel syndrome 9, 614209 (3);ATPAF2|608918@Mitochondrial complex V (ATP synthase) deficiency, nuclear type 1, 604273 (3);FLCN|607273@Renal carcinoma, chromophobe, somatic, 144700 (3),607273@Pneumothorax, primary spontaneous, 173600 (3),607273@Colorectal cancer, soma…	uc002gwa,uc002gwb,uc010cqr;uc002gwp;uc002gvj;uc002gwq;uc002gvc,uc010vyn;uc002gwn,uc002gwm;uc002grk;uc002guu,uc002guv,uc010vyl,uc002gut;uc002gti;uc002gth;uc002gtk;uc002gtj;uc002grr,uc002grq;uc002gto;uc002grt,uc002gru;uc002gtc;uc002gte;uc002gtd;uc002gtg;uc002gty;uc002gvk,uc010vys,uc010vyr;uc002gtz;uc002gwy;uc002gtp;uc002gtt;uc010vxv;uc002gwz,uc010vzh,uc002gxa;uc010vzc;uc010vze;uc010vzd;uc010vzg;uc0…	uc002grt,uc002grr,uc002grp,uc002gru,uc002grq,uc002grs;uc002guf,uc010vyf,uc002gug,uc010cqg,uc002guh;uc002gup,uc010vyk;uc010vys,uc010vyr;uc002guu,uc002guv,uc010vyl,uc002gut;uc002guf,uc002gug,uc002guh;uc002gvk,uc010vys,uc010cqn;uc010vzc;uc010vze;uc010vzd;uc010vzg;uc010vyc,uc002guc;uc010vyw,uc010vyx;uc002gqr,uc010vws,uc010vwt;uc002grd,uc010vww,uc010vwv;uc002gqv,uc002gqu,uc002gqw,uc002gqy,uc002gqx,uc0…	uc002grt,uc002grr,uc002grp,uc002gru,uc002grq,uc002grs;uc002gwp;uc002gvy,uc010cqp,uc010cqq,uc010vzb,uc010vza,uc010vzc;uc002gwq,uc010cqx,uc002gwr,uc002gws,uc002gwv,uc002gwt,uc010vzf,uc002gwu;uc002gra,uc002grb,uc002grc;uc002gup,uc010vyk;uc010vys,uc010vyr;uc021trl,uc021trm,uc010vxi,uc010vxl,uc002gsl;uc021trl,uc021trm,uc010vxi,uc010vxl,uc002gsl,uc010vxm,uc002gsm;uc002guu,uc002guv,uc010vyl,uc002gut;uc0…	ISCA-37418|Smith-Magenis|Potocki-Lupski;RAI1|ISCA Haplosensitivity	Potocki-Lupski syndrome (17p11.2 duplication syndrome),Smith-Magenis Syndrome	91	87	13	87
G111943	18	54919125	78012893	Loss	Male	G111943|18|54919125|78012893|Loss|Male	Multiple Congenital Anomalies	1104	-0.8703	23.09Mb	Clinically Significant	q21.31q23	Congenital Abnormalities	De novo	3	loss#clinically_significant:3	5	gain#clinically_significant:2,loss#clinically_significant:3	Clinically Significant	clinically_significant	23093769	clinically_significant	18q22.1;18q22.3;18q22.2;18q21.32;18q21.33;18q21.31;18q23	100000(2|clone)	1	hsa-mir-5011;hsa-mir-122;hsa-mir-3591;hsa-mir-548av	PMAIP1;GTSCR1;FBXO15;CD226;ATP9B;C18orf65;C18orf63;SERPINB2;CCDC102B;PARD6G;SERPINB4;SERPINB7;LOC101060542;CDH7;LINC00305;LOC100505549;CDH20;RBFA;FAM69C;SERPINB8;SERPINB3;SMIM21;SERPINB5;CNDP1;CNDP2;SOCS6;ZNF516;ZADH2;ATP8B1;NETO1;NFATC1;KCNG2;MC4R;LOC100131655;LINC01538;ZNF236;GALR1;NARS;HSBP1L1;RBFADN;LINC00683;DSEL;ALPK2;GRP;SERPINB11;SERPINB10;SERPINB13;SERPINB12;LOC400655;RTTN;KDSR;MIR3591;S…	5366;220158;201456;10666;374868;400658;644041;5055;79839;84552;6318;8710;101060542;1005;221241;100505549;28316;79863;125704;5271;6317;284274;5268;84735;55748;9306;9658;284273;5205;81832;4772;26251;4160;100131655;400654;7776;2587;4677;440498;100506070;400660;92126;115701;2922;89778;5273;5275;89777;400655;25914;2531;100616357;51046;339298;101927715;54495;57614;9480;400661;9150;100847002;101927322;2…	PMAIP1;GTSCR1;FBXO15;CD226;ATP9B;C18orf65;C18orf63;SERPINB2;CCDC102B;PARD6G;SERPINB4;SERPINB7;LOC101060542;CDH7;LINC00305;LOC100505549;CDH20;RBFA;FAM69C;SERPINB8;SERPINB3;SMIM21;SERPINB5;CNDP1;CNDP2;SOCS6;ZNF516;ZADH2;ATP8B1;NETO1;NFATC1;KCNG2;MC4R;LOC100131655;LINC01538;ZNF236;GALR1;NARS;HSBP1L1;RBFADN;LINC00683;DSEL;ALPK2;GRP;SERPINB11;SERPINB10;SERPINB13;SERPINB12;LOC400655;RTTN;KDSR;MIR3591;S…	5366;220158;201456;10666;374868;400658;644041;5055;79839;84552;6318;8710;101060542;1005;221241;100505549;28316;79863;125704;5271;6317;284274;5268;84735;55748;9306;9658;284273;5205;81832;4772;26251;4160;100131655;400654;7776;2587;4677;440498;100506070;400660;92126;115701;2922;89778;5273;5275;89777;400655;25914;2531;100616357;51046;339298;101927715;54495;57614;9480;400661;9150;100847002;101927322;2…	NFATC1;RBFA;PMAIP1;VPS4B;KIAA1468;CDH19;ONECUT2;KCNG2;CNDP2;FBXO15;ADNP2;ALPK2;CD226;ATP9B;C18orf65;TXNL4A;LOC101927322;MC4R;HSBP1L1;SMIM21;SERPINB2;CDH7;ZNF532;PQLC1;PARD6G;RTTN;CBLN2;GALR1;NARS;CNDP1;SALL3;SERPINB11;DOK6;FECH;ZNF236;RNF152;ZCCHC2;ZNF516;MALT1;DSEL;LOC100505549;HMSD;GRP;CCBE1;CDH20;SERPINB10;SERPINB13;SERPINB12;KDSR;PIGN;FAM69C;SERPINB8;LMAN1;TNFRSF11A;CPLX4;TMX3;SERPINB3;PHLPP1…	4772;79863;5366;9525;57614;28513;9480;26251;55748;201456;22850;115701;10666;374868;400658;10907;101927322;4160;440498;284274;5055;1005;55205;80148;84552;25914;147381;2587;4677;84735;27164;89778;220164;2235;7776;220441;54877;9658;10892;92126;100505549;284293;2922;147372;28316;5273;5275;89777;2531;23556;125704;5271;3998;8792;339302;54495;6317;23239;5268;6318;8710;90701;9306;79839;4155;51046;1528;28…	SERPINB7|Palmoplantar keratoderma, Nagashima type@AR;ATP8B1|Familial intrahepatic cholestasis, recurrent# Cholestasis, progressive familial intrahepatic 1# Intrahepatic cholestasis of pregnancy@AR/AD;MC4R|Obesity, autosomal dominant@AD;RTTN|Polymicrogyria with seizures@AR;CTDP1|Congenital cataracts, facial dysmorphism, and neuropathy@AR;FECH|Protoporphyria, erythropoietic@AR/AD;CCBE1|Hennekam lym…	RTTN|AR;CTDP1|AR;CCBE1|AR;PIGN|AR;TNFRSF11A|AD	ATP8B1|AR;MC4R|CX;RTTN|AR;CTDP1|AR;CCBE1|AR;MALT1|AR;PIGN|AR;TNFRSF11A|AD	SERPINB7|AR;ATP8B1|AR@AD;MC4R|CX;RTTN|AR;CTDP1|AR;FECH|AD;CCBE1|AR;RAX|AR;MALT1|AR;PIGN|AR;LMAN1|AR;TNFRSF11A|AR@AD;CYB5A|AR;TSHZ1|AD;BCL2|AD	ATP8B1|HOM;NETO1|HOM;MC4R|HOM@MULTIG;RTTN|HOM;FECH|HOM;PHLPP1|HOM;RAX|HOM;SALL3|HOM;MBP|HOM;PIGN|HOM;TNFRSF11A|MULTIG;CPLX4|MULTIG;NEDD4L|HOM;TSHZ1|HET@HOM;BCL2|HOM@MULTIG	SERPINB2|MULTIG;SOCS6|HOM;ATP8B1|HOM;NFATC1|MULTIG;MC4R|HET@HOM;RTTN|HOM;FECH|HOM;RAX|HOM;SALL3|HOM;TNFRSF11A|HOM;TSHZ1|HET@HOM;BCL2|HOM	CD226|HOM;SERPINB2|HOM@MULTIG;SERPINB4|HOM;SERPINB5|HET@HOM;ATP8B1|HOM;NFATC1|HET@HOM@MULTIG;MC4R|HET@HOM@MULTIG;DSEL|HOM;RTTN|HOM;ONECUT2|HOM;FECH|HET@HOM;CCBE1|HOM;RAX|HET@HOM;SALL3|HOM;MBP|HET@HOM@MULTIG;MALT1|HOM;PIGN|HOM;LMAN1|HOM;TNFRSF11A|HOM@MULTIG;CPLX4|HOM;CYB5A|MULTIG;NEDD4L|HET@HOM;TSHZ1|HET@HOM;BCL2|HET@HOM@MULTIG	SERPINB7|603357@Palmoplantar keratoderma, Nagashima type, 615598 (3);ATP8B1|602397@Cholestasis, intrahepatic, of pregnancy, 1, 147480 (3),602397@Cholestasis, benign recurrent intrahepatic, 243300 (3),602397@Cholestasis, progressive familial intrahepatic 1, 211600 (3);MC4R|155541@Obesity, autosomal dominant, 601665 (3);RTTN|610436@Polymicrogyria with seizures, 614833 (3);KDSR|136440@Lymphoma/leuke…	uc002lnu;uc002lnw;uc002lkm,uc021uli;uc010drh,uc002lns;uc002ljy;uc021ulo;uc002lnx;uc002lny;uc002lkf,uc010xez;uc010dqv;uc002lna;uc002lnb;uc002lih;uc002lnm;uc002lks,uc002lkt;uc002lnl,uc010xfm,uc002lnk;uc002lik;uc002lnd,uc002lne,uc010xfh,uc010xfg;uc002lly;uc021ult;uc021uls;uc002lnf,uc002lng,uc010xfk,uc010xfj;uc002lio;uc002liq;uc002lip;uc002lir;uc002liu;uc002lit;uc002lhn,uc002lhm;uc002liv;uc002liy;uc0…	uc002lnu;uc002lnw;uc002lkm,uc021uli;uc002lnr;uc002lns;uc002lkr,uc010dqq;uc002lnx;uc002lny;uc002lkf,uc010xez;uc002lnb;uc002lnm;uc002lno;uc002ljk,uc010dqd,uc010xes,uc010dqe,uc010dqf;uc002lnd,uc010xfh,uc002lnc,uc010xff,uc010xfg,uc010xfi,uc002lnf,uc002lng,uc010xfk;uc002lhe,uc002lhc;uc002lku,uc002lkv;uc002lhp,uc002lho,uc010xeg,uc002lhr,uc002lhs;uc002lkc,uc010xey,uc010dql;uc002lmw,uc002lmu,uc002lmx,uc0…	uc031rin,uc002lin,uc031rim;uc002lnc,uc010xfi;uc002lnw;uc021uln;uc002lnr;uc002lns;uc002lgz,uc002lgx,uc002lgy,uc010xee,uc002lhd,uc002lhe,uc002lhb,uc002lhc,uc002lhf,uc002lhg,uc002lhh,uc010dpm;uc002lnl,uc010dre,uc002lnk;uc002llx;uc002lkf,uc010xez;uc002lnd,uc002lne,uc010xfh,uc010xfg,uc002lnf,uc002lng,uc010xfk,uc010xfj;uc002llm,uc002lln;uc002lkm,uc021uli,uc010dqo;uc002llq,uc002lls;uc002lnb;uc002lih;uc0…	-	-	-	98	2	91
g112024	18	72955761	78012893	Loss	Male	g112024|18|72955761|78012893|Loss|Male	Developmental Delay	258	-0.8955	5.06Mb	Clinically Significant	q22.3q23	NDD	De novo	2	loss#clinically_significant:1,loss#likely_clinically_significant:1	11	gain#clinically_significant:2,loss#clinically_significant:7,loss#likely_clinically_significant:2	Clinically Significant	clinically_significant	5057133	clinically_significant	18q23;18q22.3	50000(1|clone)	1	-	NFATC1;PARD6G-AS1;ZNF236;LOC400661;CTDP1;ATP9B;C18orf65;TXNL4A;LOC100131655;HSBP1L1;RBFADN;LINC00683;KCNG2;RBFA;LOC101927651;TSHZ1;LOC339298;SALL3;LINC00908;SMIM21;PQLC1;ZNF516;PARD6G;GALR1;ADNP2;LINC01029;MBP	4772;100130522;7776;400661;9150;374868;400658;10907;100131655;440498;100506070;400660;26251;79863;101927651;10194;339298;27164;284276;284274;80148;9658;84552;2587;22850;101927715;4155	NFATC1;PARD6G-AS1;ZNF236;LOC400661;CTDP1;ATP9B;C18orf65;TXNL4A;LOC100131655;HSBP1L1;RBFADN;LINC00683;KCNG2;RBFA;LOC101927651;TSHZ1;LOC339298;SALL3;LINC00908;SMIM21;PQLC1;ZNF516;PARD6G;GALR1;ADNP2;LINC01029;MBP	4772;100130522;7776;400661;9150;374868;400658;10907;100131655;440498;100506070;400660;26251;79863;101927651;10194;339298;27164;284276;284274;80148;9658;84552;2587;22850;101927715;4155	NFATC1;RBFA;PARD6G;ZNF236;KCNG2;TSHZ1;CTDP1;HSBP1L1;GALR1;ADNP2;ATP9B;SALL3;C18orf65;TXNL4A;SMIM21;ZNF516;PQLC1;MBP	4772;79863;84552;7776;26251;10194;9150;440498;2587;22850;374868;27164;400658;10907;284274;9658;80148;4155	CTDP1|Congenital cataracts, facial dysmorphism, and neuropathy@AR;TSHZ1|Aural atresia, congenital@AD	CTDP1|AR	CTDP1|AR	CTDP1|AR;TSHZ1|AD	TSHZ1|HET@HOM;SALL3|HOM;MBP|HOM	NFATC1|MULTIG;TSHZ1|HET@HOM;SALL3|HOM	NFATC1|HET@HOM@MULTIG;TSHZ1|HET@HOM;SALL3|HOM;MBP|HET@HOM@MULTIG	CTDP1|604927@Congenital cataracts, facial dysmorphism, and neuropathy, 604168 (3);TSHZ1|614427@Aural atresia, congenital, 607842 (3)	uc002lmj,uc002lmi;uc002lnu;uc002lnw;uc002lmp,uc002lml,uc002lmn;uc010drh,uc002lns;uc002lnx;uc010xfi;uc002lni,uc010drd,uc002lnh;uc010dqz;uc002lna;uc002lnb;uc002lnm;uc002lnl,uc010xfm,uc002lnk;uc010drg;uc002lnd,uc002lne,uc010xfh,uc010xfg;uc002lno;uc002lmh;uc002lmk;uc010drf,uc002lnp,uc002lnr;uc002lmd;uc002lmg;uc002lmc;uc002lmb;uc010drc;uc002lnf,uc002lng,uc010xfk,uc010xfj;uc002lmy;uc002lmx;uc002lmz;uc0…	uc002lnu;uc002lnw;uc002lnr;uc002lns;uc002lnx;uc002lny;uc002lni,uc010drd,uc002lnh;uc002lnb;uc002lnm;uc002lnl,uc010xfm,uc002lnk;uc002lml,uc010xfd;uc002lnd,uc010xfh,uc002lnc,uc010xff,uc010xfg,uc010xfi,uc002lnf,uc002lng,uc010xfk;uc002lmw,uc002lmx,uc002lmz;uc021ulp;uc021ulq;uc021ulr;uc021uls;uc021ult;uc010drd,uc002lnh,uc021ult;uc002lmw,uc002lmu,uc002lmx,uc002lmy;uc021uln;uc021ulo;uc002lnl,uc010dre;uc0…	uc002lnw;uc002lmw,uc002lmu,uc002lmx;uc010xfi,uc002lnf,uc002lng,uc010xfk;uc002lnp,uc002lnr;uc010xfp;uc002lmw,uc002lmx,uc002lmz,uc002lnb;uc002lny;uc002lni,uc010drd,uc002lnh;uc010drh;uc002lna;uc002lmp,uc002lml,uc010xfe,uc002lmn,uc010xfd;uc010dqw;uc002lnb;uc002lnl,uc010xfm,uc002lnk;uc010drg;uc002lnc,uc010xfi;uc002lnh,uc021ult;uc002lno;uc002lmi;uc002lml,uc010xfd;uc002lmk;uc002lnd,uc002lne,uc010xfh,uc0…	-	-	-	97	2	68
G120554	18	73409064	78012893	Loss	Male	G120554|18|73409064|78012893|Loss|Male	Multiple Congenital Anomalies	239	-0.8379	4.6Mb	Likely Clinically Significant	q23	CA	De novo	2	loss#clinically_significant:1,loss#likely_clinically_significant:1	11	gain#clinically_significant:2,loss#clinically_significant:7,loss#likely_clinically_significant:2	Likely Clinically Significant	likely_clinically_significant	4603830	clinically_significant	18q23	50000(1|clone)	1	-	NFATC1;PARD6G-AS1;ZNF236;LOC400661;CTDP1;ATP9B;C18orf65;TXNL4A;LOC100131655;HSBP1L1;RBFADN;LINC00683;ZNF516;KCNG2;LOC101927651;RBFA;LOC339298;SALL3;LINC00908;PQLC1;MBP;PARD6G;GALR1;ADNP2;LINC01029	4772;100130522;7776;400661;9150;374868;400658;10907;100131655;440498;100506070;400660;9658;26251;101927651;79863;339298;27164;284276;80148;4155;84552;2587;22850;101927715	NFATC1;PARD6G-AS1;ZNF236;LOC400661;CTDP1;ATP9B;C18orf65;TXNL4A;LOC100131655;HSBP1L1;RBFADN;LINC00683;ZNF516;KCNG2;LOC101927651;RBFA;LOC339298;SALL3;LINC00908;PQLC1;MBP;PARD6G;GALR1;ADNP2;LINC01029	4772;100130522;7776;400661;9150;374868;400658;10907;100131655;440498;100506070;400660;9658;26251;101927651;79863;339298;27164;284276;80148;4155;84552;2587;22850;101927715	NFATC1;PARD6G;ZNF236;KCNG2;RBFA;CTDP1;HSBP1L1;GALR1;ZNF516;ADNP2;ATP9B;SALL3;C18orf65;TXNL4A;MBP;PQLC1	4772;84552;7776;26251;79863;9150;440498;2587;9658;22850;374868;27164;400658;10907;4155;80148	CTDP1|Congenital cataracts, facial dysmorphism, and neuropathy@AR	CTDP1|AR	CTDP1|AR	CTDP1|AR	SALL3|HOM;MBP|HOM	NFATC1|MULTIG;SALL3|HOM	NFATC1|HET@HOM@MULTIG;SALL3|HOM;MBP|HET@HOM@MULTIG	CTDP1|604927@Congenital cataracts, facial dysmorphism, and neuropathy, 604168 (3)	uc002lmj,uc002lmi;uc002lnu;uc002lnw;uc002lmp,uc002lml,uc002lmn;uc010drh,uc002lns;uc002lnx;uc010xfi;uc002lni,uc010drd,uc002lnh;uc010dqz;uc002lna;uc002lnb;uc002lnm;uc002lnl,uc010xfm,uc002lnk;uc010drg;uc002lnd,uc002lne,uc010xfh,uc010xfg;uc002lno;uc002lmh;uc002lmk;uc010drf,uc002lnp,uc002lnr;uc002lmd;uc002lmg;uc002lmc;uc010drc;uc002lnf,uc002lng,uc010xfk,uc010xfj;uc002lmy;uc002lmx;uc002lmz;uc002lmu;uc0…	uc002lnu;uc002lnw;uc002lnr;uc002lns;uc002lnx;uc002lny;uc002lni,uc010drd,uc002lnh;uc002lnb;uc002lnm;uc002lnl,uc010xfm,uc002lnk;uc002lml,uc010xfd;uc002lnd,uc010xfh,uc002lnc,uc010xff,uc010xfg,uc010xfi,uc002lnf,uc002lng,uc010xfk;uc002lmw,uc002lmx,uc002lmz;uc002lni,uc010drd,uc002lnh,uc021ult;uc021ulp;uc021ulq;uc021ulr;uc021uls;uc021ult;uc010drd,uc002lnh,uc021ult;uc002lmw,uc002lmu,uc002lmx,uc002lmy;uc0…	uc002lnw;uc002lmw,uc002lmu,uc002lmx;uc010xfi,uc002lnf,uc002lng,uc010xfk;uc002lnp,uc002lnr;uc010xfp;uc002lmw,uc002lmx,uc002lmz,uc002lnb;uc002lny;uc002lni,uc010drd,uc002lnh;uc010drh;uc002lna;uc002lmp,uc002lml,uc010xfe,uc002lmn,uc010xfd;uc002lnb;uc002lnl,uc010xfm,uc002lnk;uc010drg;uc002lnc,uc010xfi;uc002lnh,uc021ult;uc002lno;uc002lmi;uc002lml,uc010xfd;uc002lmk;uc002lnd,uc002lne,uc010xfh,uc002lnc,uc0…	-	-	-	96	3	65
G120354	22	18713432	21440515	Loss	Male	G120354|22|18713432|21440515|Loss|Male	Developmental Delay	248	-0.5878	2.73Mb	Clinically Significant	q11.21	NDD	De novo	58	gain#clinically_significant:3,gain#likely_clinically_significant:12,loss#clinically_significant:43	58	gain#clinically_significant:3,gain#likely_clinically_significant:12,loss#clinically_significant:43	clinically_significant	clinically_significant	2727084	clinically_significant	22q11.21	100000(1|contig)	27	hsa-mir-1306;hsa-mir-3618;hsa-mir-6816;hsa-mir-4761;hsa-mir-649;hsa-mir-1286;hsa-mir-185	P2RX6P;RIMBP3;TMEM191A;LINC00896;PI4KA;LINC00895;AIFM3;SLC7A4;LOC388849;MIR185;GNB1L;TBX1;MIR3618;TANGO2;MIR1306;SEPT5;GP1BB;LOC101928891;ZNF74;P2RX6;DGCR9;PRODH;CRKL;C22orf29;TMEM191B;DGCR2;DGCR5;DGCR6;C22orf39;MRPL40;DGCR6L;MED15;TXNRD2;CLDN5;RTN4R;TSSK2;GSC2;ARVCF;SLC25A1;MIR4761;COMT;LOC284865;DGCR8;KLHL22;CLTCL1;SERPIND1;LRRC74B;THAP7-AS1;MIR6816;SCARF2;HIRA;THAP7;MIR1286;RANBP1;GGT3P;POM121…	440799;85376;84222;150197;5297;150185;150209;6545;388849;406961;54584;6899;100500860;128989;100302197;5413;2812;101928891;7625;9127;25787;5625;1399;79680;728229;9993;26220;8214;128977;64976;85359;51586;10587;7122;65078;23617;2928;421;6576;100616414;1312;284865;54487;84861;8218;3053;400891;439931;102465490;91179;7290;80764;100302118;5902;2679;266697;9342;728233;25786;26222;100652736;113691;8220;29…	P2RX6P;RIMBP3;TMEM191A;LINC00896;PI4KA;LINC00895;AIFM3;SLC7A4;LOC388849;MIR185;GNB1L;TBX1;MIR3618;TANGO2;MIR1306;SEPT5;GP1BB;LOC101928891;ZNF74;P2RX6;DGCR9;PRODH;CRKL;C22orf29;TMEM191B;DGCR2;DGCR5;DGCR6;C22orf39;MRPL40;DGCR6L;MED15;TXNRD2;CLDN5;RTN4R;TSSK2;GSC2;ARVCF;SLC25A1;MIR4761;COMT;LOC284865;DGCR8;KLHL22;CLTCL1;SERPIND1;LRRC74B;THAP7-AS1;MIR6816;SCARF2;HIRA;THAP7;MIR1286;RANBP1;GGT3P;POM121…	440799;85376;84222;150197;5297;150185;150209;6545;388849;406961;54584;6899;100500860;128989;100302197;5413;2812;101928891;7625;9127;25787;5625;1399;79680;728229;9993;26220;8214;128977;64976;85359;51586;10587;7122;65078;23617;2928;421;6576;100616414;1312;284865;54487;84861;8218;3053;400891;439931;102465490;91179;7290;80764;100302118;5902;2679;266697;9342;728233;25786;26222;100652736;113691;8220;29…	RIMBP3;PI4KA;KLHL22;SLC7A4;LOC388849;GNB1L;TBX1;TRMT2A;TANGO2;SEPT5;GP1BB;ZNF74;P2RX6;DGCR8;CRKL;TMEM191B;DGCR2;DGCR6;C22orf39;RTN4R;DGCR6L;MED15;TXNRD2;CLDN5;TSSK2;GSC2;ARVCF;SLC25A1;COMT;CLTCL1;SERPIND1;LRRC74B;SCARF2;HIRA;THAP7;RANBP1;SNAP29;PRODH;C22orf29;MRPL40;DGCR14;ZDHHC8;CDC45;AIFM3;LZTR1;UFD1L	85376;5297;84861;6545;388849;54584;6899;27037;128989;5413;2812;7625;9127;54487;1399;728229;9993;8214;128977;65078;85359;51586;10587;7122;23617;2928;421;6576;1312;8218;3053;400891;91179;7290;80764;5902;9342;5625;79680;64976;8220;29801;8318;150209;8216;7353	TBX1|Conotruncal anomaly face syndrome# Tetralogy of Fallot@AD;GP1BB|Bernard-Soulier syndrome# Giant platelet disorder, isolated@AR;PRODH|Hyperprolinemia, type I@AR;DGCR2|Schizophrenia@AD;SLC25A1|Combined D-2- and L-2-hydroxyglutaric aciduria@AR;COMT|Medication response, association with@AD;SERPIND1|Heparin cofactor II deficiency@AD;SCARF2|Van den Ende-Gupta syndrome@AR;SNAP29|Cerebral dysgenesis…	TBX1|AD;PRODH|AR;SLC25A1|AR;SNAP29|AR	TBX1|AD;SCARF2|AR;SNAP29|AR	TBX1|AD;GP1BB|AR;PRODH|AR;SLC25A1|AR;COMT|AR;SERPIND1|AD;SCARF2|AR;SNAP29|AR	PI4KA|MULTIG;GNB1L|HET;TBX1|HET;SEPT5|HOM;P2RX6|HOM;PRODH|HOM;CRKL|HOM;CLDN5|HOM;RTN4R|HET@HOM;ARVCF|HOM;COMT|HET@HOM;DGCR8|HET;HIRA|HOM;ZDHHC8|HET@HOM	PI4KA|MULTIG;TBX1|HET;PRODH|HOM;CRKL|HOM;HIRA|HOM;RANBP1|HOM	RIMBP3|HOM;PI4KA|HOM@MULTIG;GNB1L|HET@HOM;TBX1|HET@HOM;SEPT5|HOM;GP1BB|HET@HOM;P2RX6|HOM;PRODH|HOM;CRKL|HOM;TXNRD2|HOM@MULTIG;CLDN5|HOM;RTN4R|HOM;ARVCF|HOM;COMT|HOM;DGCR8|HET@HOM@MULTIG;SERPIND1|HET@HOM@MULTIG;HIRA|HET@HOM;RANBP1|HOM;CDC45|HOM	TBX1|602054@Conotruncal anomaly face syndrome, 217095 (3),602054@Tetralogy of Fallot, 187500 (3),602054@DiGeorge syndrome, 188400 (3),602054@Velocardiofacial syndrome, 192430 (3);GP1BB|138720@Bernard-Soulier syndrome, type B, 231200 (3),138720@Giant platelet disorder, isolated, 231200 (3);PRODH|606810@Hyperprolinemia, type I, 239500 (3),606810@{Schizophrenia, susceptibility to, 4}, 600850 (3);RTN…	uc011ags;uc011agp;uc011agq;uc021wkw;uc011agw;uc011ahn;uc011agz;uc011agx,uc002zpf,uc010grn;uc011agt,uc011agu;uc011agn;uc011ago;uc002zpx;uc010grr,uc002zpu;uc021wlb,uc002zoy;uc002zsw;uc011ahx,uc002ztl;uc011ahz;uc002zsv;uc002zpp,uc011agy;uc002zqo,uc021wlj;uc021wma;uc010gsg;uc010gsf;uc002zpr,uc011aha,uc002zpt;uc011ahp;uc011agr,uc021wkz,uc021wky,uc002zor,uc021wkx,uc002zoq;uc010gsa;uc010gsl;uc010gsk;uc0…	uc011ags;uc011agp;uc011agq;uc021wkw;uc002zpv,uc002zpx,uc002zpz;uc002zuh,uc011ahz,uc002zug;uc011ahn;uc011agz;uc021wkz;uc011agx;uc011agx,uc002zpf,uc010grn;uc002zsk;uc021wlc,uc011agt,uc021wle,uc011agw;uc002zpp,uc010grq;uc002zon,uc021wku;uc021wlz;uc002ztt;uc002ztz,uc010gsu;uc010grw,uc002zrc,uc011ahg,uc011ahi,uc011ahe,uc011ahh,uc002zrg,uc010gry;uc002ztv,uc002ztt;uc011agt,uc011agu;uc011agn;uc011ago;uc0…	uc011ags;uc011agt,uc011agu;uc011agw;uc011agz;uc011agx;uc002zsk;uc002zpp,uc010grq;uc002ztz,uc010gsu;uc011agn;uc011agt,uc011agu,uc021wle,uc021wlf,uc011agw;uc002zqa;uc002zsi,uc002zsh,uc010gsm;uc021wlb,uc002zoz;uc002zqz,uc002zqy;uc002zqf;uc011ahl;uc010gst;uc010grw,uc002zrc,uc011ahi,uc002zrf,uc011ahh,uc002zrg;uc021wkx,uc002zoq;uc021wlc,uc021wld,uc002zpe;uc021wlj,uc002zqr,uc002zqs,uc010grv;uc002zpm,uc0…	TBX1|ISCA Haplosensitivity	22q11 deletion syndrome (Velocardiofacial / DiGeorge syndrome),22q11 duplication syndrome	89	91	6	77
G121976	22	18713432	21440515	Loss	Female	G121976|22|18713432|21440515|Loss|Female	Developmental Delay	248	-0.651	2.73Mb	Clinically Significant	q11.21	NDD	De novo	58	gain#clinically_significant:3,gain#likely_clinically_significant:12,loss#clinically_significant:43	58	gain#clinically_significant:3,gain#likely_clinically_significant:12,loss#clinically_significant:43	clinically_significant	clinically_significant	2727084	clinically_significant	22q11.21	100000(1|contig)	27	hsa-mir-1306;hsa-mir-3618;hsa-mir-6816;hsa-mir-4761;hsa-mir-649;hsa-mir-1286;hsa-mir-185	P2RX6P;RIMBP3;TMEM191A;LINC00896;PI4KA;LINC00895;AIFM3;SLC7A4;LOC388849;MIR185;GNB1L;TBX1;MIR3618;TANGO2;MIR1306;SEPT5;GP1BB;LOC101928891;ZNF74;P2RX6;DGCR9;PRODH;CRKL;C22orf29;TMEM191B;DGCR2;DGCR5;DGCR6;C22orf39;MRPL40;DGCR6L;MED15;TXNRD2;CLDN5;RTN4R;TSSK2;GSC2;ARVCF;SLC25A1;MIR4761;COMT;LOC284865;DGCR8;KLHL22;CLTCL1;SERPIND1;LRRC74B;THAP7-AS1;MIR6816;SCARF2;HIRA;THAP7;MIR1286;RANBP1;GGT3P;POM121…	440799;85376;84222;150197;5297;150185;150209;6545;388849;406961;54584;6899;100500860;128989;100302197;5413;2812;101928891;7625;9127;25787;5625;1399;79680;728229;9993;26220;8214;128977;64976;85359;51586;10587;7122;65078;23617;2928;421;6576;100616414;1312;284865;54487;84861;8218;3053;400891;439931;102465490;91179;7290;80764;100302118;5902;2679;266697;9342;728233;25786;26222;100652736;113691;8220;29…	P2RX6P;RIMBP3;TMEM191A;LINC00896;PI4KA;LINC00895;AIFM3;SLC7A4;LOC388849;MIR185;GNB1L;TBX1;MIR3618;TANGO2;MIR1306;SEPT5;GP1BB;LOC101928891;ZNF74;P2RX6;DGCR9;PRODH;CRKL;C22orf29;TMEM191B;DGCR2;DGCR5;DGCR6;C22orf39;MRPL40;DGCR6L;MED15;TXNRD2;CLDN5;RTN4R;TSSK2;GSC2;ARVCF;SLC25A1;MIR4761;COMT;LOC284865;DGCR8;KLHL22;CLTCL1;SERPIND1;LRRC74B;THAP7-AS1;MIR6816;SCARF2;HIRA;THAP7;MIR1286;RANBP1;GGT3P;POM121…	440799;85376;84222;150197;5297;150185;150209;6545;388849;406961;54584;6899;100500860;128989;100302197;5413;2812;101928891;7625;9127;25787;5625;1399;79680;728229;9993;26220;8214;128977;64976;85359;51586;10587;7122;65078;23617;2928;421;6576;100616414;1312;284865;54487;84861;8218;3053;400891;439931;102465490;91179;7290;80764;100302118;5902;2679;266697;9342;728233;25786;26222;100652736;113691;8220;29…	RIMBP3;PI4KA;KLHL22;SLC7A4;LOC388849;GNB1L;TBX1;TRMT2A;TANGO2;SEPT5;GP1BB;ZNF74;P2RX6;DGCR8;CRKL;TMEM191B;DGCR2;DGCR6;C22orf39;RTN4R;DGCR6L;MED15;TXNRD2;CLDN5;TSSK2;GSC2;ARVCF;SLC25A1;COMT;CLTCL1;SERPIND1;LRRC74B;SCARF2;HIRA;THAP7;RANBP1;SNAP29;PRODH;C22orf29;MRPL40;DGCR14;ZDHHC8;CDC45;AIFM3;LZTR1;UFD1L	85376;5297;84861;6545;388849;54584;6899;27037;128989;5413;2812;7625;9127;54487;1399;728229;9993;8214;128977;65078;85359;51586;10587;7122;23617;2928;421;6576;1312;8218;3053;400891;91179;7290;80764;5902;9342;5625;79680;64976;8220;29801;8318;150209;8216;7353	TBX1|Conotruncal anomaly face syndrome# Tetralogy of Fallot@AD;GP1BB|Bernard-Soulier syndrome# Giant platelet disorder, isolated@AR;PRODH|Hyperprolinemia, type I@AR;DGCR2|Schizophrenia@AD;SLC25A1|Combined D-2- and L-2-hydroxyglutaric aciduria@AR;COMT|Medication response, association with@AD;SERPIND1|Heparin cofactor II deficiency@AD;SCARF2|Van den Ende-Gupta syndrome@AR;SNAP29|Cerebral dysgenesis…	TBX1|AD;PRODH|AR;SLC25A1|AR;SNAP29|AR	TBX1|AD;SCARF2|AR;SNAP29|AR	TBX1|AD;GP1BB|AR;PRODH|AR;SLC25A1|AR;COMT|AR;SERPIND1|AD;SCARF2|AR;SNAP29|AR	PI4KA|MULTIG;GNB1L|HET;TBX1|HET;SEPT5|HOM;P2RX6|HOM;PRODH|HOM;CRKL|HOM;CLDN5|HOM;RTN4R|HET@HOM;ARVCF|HOM;COMT|HET@HOM;DGCR8|HET;HIRA|HOM;ZDHHC8|HET@HOM	PI4KA|MULTIG;TBX1|HET;PRODH|HOM;CRKL|HOM;HIRA|HOM;RANBP1|HOM	RIMBP3|HOM;PI4KA|HOM@MULTIG;GNB1L|HET@HOM;TBX1|HET@HOM;SEPT5|HOM;GP1BB|HET@HOM;P2RX6|HOM;PRODH|HOM;CRKL|HOM;TXNRD2|HOM@MULTIG;CLDN5|HOM;RTN4R|HOM;ARVCF|HOM;COMT|HOM;DGCR8|HET@HOM@MULTIG;SERPIND1|HET@HOM@MULTIG;HIRA|HET@HOM;RANBP1|HOM;CDC45|HOM	TBX1|602054@Conotruncal anomaly face syndrome, 217095 (3),602054@Tetralogy of Fallot, 187500 (3),602054@DiGeorge syndrome, 188400 (3),602054@Velocardiofacial syndrome, 192430 (3);GP1BB|138720@Bernard-Soulier syndrome, type B, 231200 (3),138720@Giant platelet disorder, isolated, 231200 (3);PRODH|606810@Hyperprolinemia, type I, 239500 (3),606810@{Schizophrenia, susceptibility to, 4}, 600850 (3);RTN…	uc011ags;uc011agp;uc011agq;uc021wkw;uc011agw;uc011ahn;uc011agz;uc011agx,uc002zpf,uc010grn;uc011agt,uc011agu;uc011agn;uc011ago;uc002zpx;uc010grr,uc002zpu;uc021wlb,uc002zoy;uc002zsw;uc011ahx,uc002ztl;uc011ahz;uc002zsv;uc002zpp,uc011agy;uc002zqo,uc021wlj;uc021wma;uc010gsg;uc010gsf;uc002zpr,uc011aha,uc002zpt;uc011ahp;uc011agr,uc021wkz,uc021wky,uc002zor,uc021wkx,uc002zoq;uc010gsa;uc010gsl;uc010gsk;uc0…	uc011ags;uc011agp;uc011agq;uc021wkw;uc002zpv,uc002zpx,uc002zpz;uc002zuh,uc011ahz,uc002zug;uc011ahn;uc011agz;uc021wkz;uc011agx;uc011agx,uc002zpf,uc010grn;uc002zsk;uc021wlc,uc011agt,uc021wle,uc011agw;uc002zpp,uc010grq;uc002zon,uc021wku;uc021wlz;uc002ztt;uc002ztz,uc010gsu;uc010grw,uc002zrc,uc011ahg,uc011ahi,uc011ahe,uc011ahh,uc002zrg,uc010gry;uc002ztv,uc002ztt;uc011agt,uc011agu;uc011agn;uc011ago;uc0…	uc011ags;uc011agt,uc011agu;uc011agw;uc011agz;uc011agx;uc002zsk;uc002zpp,uc010grq;uc002ztz,uc010gsu;uc011agn;uc011agt,uc011agu,uc021wle,uc021wlf,uc011agw;uc002zqa;uc002zsi,uc002zsh,uc010gsm;uc021wlb,uc002zoz;uc002zqz,uc002zqy;uc002zqf;uc011ahl;uc010gst;uc010grw,uc002zrc,uc011ahi,uc002zrf,uc011ahh,uc002zrg;uc021wkx,uc002zoq;uc021wlc,uc021wld,uc002zpe;uc021wlj,uc002zqr,uc002zqs,uc010grv;uc002zpm,uc0…	TBX1|ISCA Haplosensitivity	22q11 deletion syndrome (Velocardiofacial / DiGeorge syndrome),22q11 duplication syndrome	89	91	6	77
G111949	22	18713432	21440515	Loss	Male	G111949|22|18713432|21440515|Loss|Male	Multiple Congenital Anomalies	248	-0.6935	2.73Mb	Clinically Significant	q11.21	CA	De novo	58	gain#clinically_significant:3,gain#likely_clinically_significant:12,loss#clinically_significant:43	58	gain#clinically_significant:3,gain#likely_clinically_significant:12,loss#clinically_significant:43	clinically_significant	clinically_significant	2727084	clinically_significant	22q11.21	100000(1|contig)	27	hsa-mir-1306;hsa-mir-3618;hsa-mir-6816;hsa-mir-4761;hsa-mir-649;hsa-mir-1286;hsa-mir-185	P2RX6P;RIMBP3;TMEM191A;LINC00896;PI4KA;LINC00895;AIFM3;SLC7A4;LOC388849;MIR185;GNB1L;TBX1;MIR3618;TANGO2;MIR1306;SEPT5;GP1BB;LOC101928891;ZNF74;P2RX6;DGCR9;PRODH;CRKL;C22orf29;TMEM191B;DGCR2;DGCR5;DGCR6;C22orf39;MRPL40;DGCR6L;MED15;TXNRD2;CLDN5;RTN4R;TSSK2;GSC2;ARVCF;SLC25A1;MIR4761;COMT;LOC284865;DGCR8;KLHL22;CLTCL1;SERPIND1;LRRC74B;THAP7-AS1;MIR6816;SCARF2;HIRA;THAP7;MIR1286;RANBP1;GGT3P;POM121…	440799;85376;84222;150197;5297;150185;150209;6545;388849;406961;54584;6899;100500860;128989;100302197;5413;2812;101928891;7625;9127;25787;5625;1399;79680;728229;9993;26220;8214;128977;64976;85359;51586;10587;7122;65078;23617;2928;421;6576;100616414;1312;284865;54487;84861;8218;3053;400891;439931;102465490;91179;7290;80764;100302118;5902;2679;266697;9342;728233;25786;26222;100652736;113691;8220;29…	P2RX6P;RIMBP3;TMEM191A;LINC00896;PI4KA;LINC00895;AIFM3;SLC7A4;LOC388849;MIR185;GNB1L;TBX1;MIR3618;TANGO2;MIR1306;SEPT5;GP1BB;LOC101928891;ZNF74;P2RX6;DGCR9;PRODH;CRKL;C22orf29;TMEM191B;DGCR2;DGCR5;DGCR6;C22orf39;MRPL40;DGCR6L;MED15;TXNRD2;CLDN5;RTN4R;TSSK2;GSC2;ARVCF;SLC25A1;MIR4761;COMT;LOC284865;DGCR8;KLHL22;CLTCL1;SERPIND1;LRRC74B;THAP7-AS1;MIR6816;SCARF2;HIRA;THAP7;MIR1286;RANBP1;GGT3P;POM121…	440799;85376;84222;150197;5297;150185;150209;6545;388849;406961;54584;6899;100500860;128989;100302197;5413;2812;101928891;7625;9127;25787;5625;1399;79680;728229;9993;26220;8214;128977;64976;85359;51586;10587;7122;65078;23617;2928;421;6576;100616414;1312;284865;54487;84861;8218;3053;400891;439931;102465490;91179;7290;80764;100302118;5902;2679;266697;9342;728233;25786;26222;100652736;113691;8220;29…	RIMBP3;PI4KA;KLHL22;SLC7A4;LOC388849;GNB1L;TBX1;TRMT2A;TANGO2;SEPT5;GP1BB;ZNF74;P2RX6;DGCR8;CRKL;TMEM191B;DGCR2;DGCR6;C22orf39;RTN4R;DGCR6L;MED15;TXNRD2;CLDN5;TSSK2;GSC2;ARVCF;SLC25A1;COMT;CLTCL1;SERPIND1;LRRC74B;SCARF2;HIRA;THAP7;RANBP1;SNAP29;PRODH;C22orf29;MRPL40;DGCR14;ZDHHC8;CDC45;AIFM3;LZTR1;UFD1L	85376;5297;84861;6545;388849;54584;6899;27037;128989;5413;2812;7625;9127;54487;1399;728229;9993;8214;128977;65078;85359;51586;10587;7122;23617;2928;421;6576;1312;8218;3053;400891;91179;7290;80764;5902;9342;5625;79680;64976;8220;29801;8318;150209;8216;7353	TBX1|Conotruncal anomaly face syndrome# Tetralogy of Fallot@AD;GP1BB|Bernard-Soulier syndrome# Giant platelet disorder, isolated@AR;PRODH|Hyperprolinemia, type I@AR;DGCR2|Schizophrenia@AD;SLC25A1|Combined D-2- and L-2-hydroxyglutaric aciduria@AR;COMT|Medication response, association with@AD;SERPIND1|Heparin cofactor II deficiency@AD;SCARF2|Van den Ende-Gupta syndrome@AR;SNAP29|Cerebral dysgenesis…	TBX1|AD;PRODH|AR;SLC25A1|AR;SNAP29|AR	TBX1|AD;SCARF2|AR;SNAP29|AR	TBX1|AD;GP1BB|AR;PRODH|AR;SLC25A1|AR;COMT|AR;SERPIND1|AD;SCARF2|AR;SNAP29|AR	PI4KA|MULTIG;GNB1L|HET;TBX1|HET;SEPT5|HOM;P2RX6|HOM;PRODH|HOM;CRKL|HOM;CLDN5|HOM;RTN4R|HET@HOM;ARVCF|HOM;COMT|HET@HOM;DGCR8|HET;HIRA|HOM;ZDHHC8|HET@HOM	PI4KA|MULTIG;TBX1|HET;PRODH|HOM;CRKL|HOM;HIRA|HOM;RANBP1|HOM	RIMBP3|HOM;PI4KA|HOM@MULTIG;GNB1L|HET@HOM;TBX1|HET@HOM;SEPT5|HOM;GP1BB|HET@HOM;P2RX6|HOM;PRODH|HOM;CRKL|HOM;TXNRD2|HOM@MULTIG;CLDN5|HOM;RTN4R|HOM;ARVCF|HOM;COMT|HOM;DGCR8|HET@HOM@MULTIG;SERPIND1|HET@HOM@MULTIG;HIRA|HET@HOM;RANBP1|HOM;CDC45|HOM	TBX1|602054@Conotruncal anomaly face syndrome, 217095 (3),602054@Tetralogy of Fallot, 187500 (3),602054@DiGeorge syndrome, 188400 (3),602054@Velocardiofacial syndrome, 192430 (3);GP1BB|138720@Bernard-Soulier syndrome, type B, 231200 (3),138720@Giant platelet disorder, isolated, 231200 (3);PRODH|606810@Hyperprolinemia, type I, 239500 (3),606810@{Schizophrenia, susceptibility to, 4}, 600850 (3);RTN…	uc011ags;uc011agp;uc011agq;uc021wkw;uc011agw;uc011ahn;uc011agz;uc011agx,uc002zpf,uc010grn;uc011agt,uc011agu;uc011agn;uc011ago;uc002zpx;uc010grr,uc002zpu;uc021wlb,uc002zoy;uc002zsw;uc011ahx,uc002ztl;uc011ahz;uc002zsv;uc002zpp,uc011agy;uc002zqo,uc021wlj;uc021wma;uc010gsg;uc010gsf;uc002zpr,uc011aha,uc002zpt;uc011ahp;uc011agr,uc021wkz,uc021wky,uc002zor,uc021wkx,uc002zoq;uc010gsa;uc010gsl;uc010gsk;uc0…	uc011ags;uc011agp;uc011agq;uc021wkw;uc002zpv,uc002zpx,uc002zpz;uc002zuh,uc011ahz,uc002zug;uc011ahn;uc011agz;uc021wkz;uc011agx;uc011agx,uc002zpf,uc010grn;uc002zsk;uc021wlc,uc011agt,uc021wle,uc011agw;uc002zpp,uc010grq;uc002zon,uc021wku;uc021wlz;uc002ztt;uc002ztz,uc010gsu;uc010grw,uc002zrc,uc011ahg,uc011ahi,uc011ahe,uc011ahh,uc002zrg,uc010gry;uc002ztv,uc002ztt;uc011agt,uc011agu;uc011agn;uc011ago;uc0…	uc011ags;uc011agt,uc011agu;uc011agw;uc011agz;uc011agx;uc002zsk;uc002zpp,uc010grq;uc002ztz,uc010gsu;uc011agn;uc011agt,uc011agu,uc021wle,uc021wlf,uc011agw;uc002zqa;uc002zsi,uc002zsh,uc010gsm;uc021wlb,uc002zoz;uc002zqz,uc002zqy;uc002zqf;uc011ahl;uc010gst;uc010grw,uc002zrc,uc011ahi,uc002zrf,uc011ahh,uc002zrg;uc021wkx,uc002zoq;uc021wlc,uc021wld,uc002zpe;uc021wlj,uc002zqr,uc002zqs,uc010grv;uc002zpm,uc0…	TBX1|ISCA Haplosensitivity	22q11 deletion syndrome (Velocardiofacial / DiGeorge syndrome),22q11 duplication syndrome	89	91	6	77
G112158	22	18713432	21440515	Loss	Male	G112158|22|18713432|21440515|Loss|Male	Multiple Congenital Anomalies	248	-0.6635	2.73Mb	Clinically Significant	q11.21	CA	De novo	58	gain#clinically_significant:3,gain#likely_clinically_significant:12,loss#clinically_significant:43	58	gain#clinically_significant:3,gain#likely_clinically_significant:12,loss#clinically_significant:43	clinically_significant	clinically_significant	2727084	clinically_significant	22q11.21	100000(1|contig)	27	hsa-mir-1306;hsa-mir-3618;hsa-mir-6816;hsa-mir-4761;hsa-mir-649;hsa-mir-1286;hsa-mir-185	P2RX6P;RIMBP3;TMEM191A;LINC00896;PI4KA;LINC00895;AIFM3;SLC7A4;LOC388849;MIR185;GNB1L;TBX1;MIR3618;TANGO2;MIR1306;SEPT5;GP1BB;LOC101928891;ZNF74;P2RX6;DGCR9;PRODH;CRKL;C22orf29;TMEM191B;DGCR2;DGCR5;DGCR6;C22orf39;MRPL40;DGCR6L;MED15;TXNRD2;CLDN5;RTN4R;TSSK2;GSC2;ARVCF;SLC25A1;MIR4761;COMT;LOC284865;DGCR8;KLHL22;CLTCL1;SERPIND1;LRRC74B;THAP7-AS1;MIR6816;SCARF2;HIRA;THAP7;MIR1286;RANBP1;GGT3P;POM121…	440799;85376;84222;150197;5297;150185;150209;6545;388849;406961;54584;6899;100500860;128989;100302197;5413;2812;101928891;7625;9127;25787;5625;1399;79680;728229;9993;26220;8214;128977;64976;85359;51586;10587;7122;65078;23617;2928;421;6576;100616414;1312;284865;54487;84861;8218;3053;400891;439931;102465490;91179;7290;80764;100302118;5902;2679;266697;9342;728233;25786;26222;100652736;113691;8220;29…	P2RX6P;RIMBP3;TMEM191A;LINC00896;PI4KA;LINC00895;AIFM3;SLC7A4;LOC388849;MIR185;GNB1L;TBX1;MIR3618;TANGO2;MIR1306;SEPT5;GP1BB;LOC101928891;ZNF74;P2RX6;DGCR9;PRODH;CRKL;C22orf29;TMEM191B;DGCR2;DGCR5;DGCR6;C22orf39;MRPL40;DGCR6L;MED15;TXNRD2;CLDN5;RTN4R;TSSK2;GSC2;ARVCF;SLC25A1;MIR4761;COMT;LOC284865;DGCR8;KLHL22;CLTCL1;SERPIND1;LRRC74B;THAP7-AS1;MIR6816;SCARF2;HIRA;THAP7;MIR1286;RANBP1;GGT3P;POM121…	440799;85376;84222;150197;5297;150185;150209;6545;388849;406961;54584;6899;100500860;128989;100302197;5413;2812;101928891;7625;9127;25787;5625;1399;79680;728229;9993;26220;8214;128977;64976;85359;51586;10587;7122;65078;23617;2928;421;6576;100616414;1312;284865;54487;84861;8218;3053;400891;439931;102465490;91179;7290;80764;100302118;5902;2679;266697;9342;728233;25786;26222;100652736;113691;8220;29…	RIMBP3;PI4KA;KLHL22;SLC7A4;LOC388849;GNB1L;TBX1;TRMT2A;TANGO2;SEPT5;GP1BB;ZNF74;P2RX6;DGCR8;CRKL;TMEM191B;DGCR2;DGCR6;C22orf39;RTN4R;DGCR6L;MED15;TXNRD2;CLDN5;TSSK2;GSC2;ARVCF;SLC25A1;COMT;CLTCL1;SERPIND1;LRRC74B;SCARF2;HIRA;THAP7;RANBP1;SNAP29;PRODH;C22orf29;MRPL40;DGCR14;ZDHHC8;CDC45;AIFM3;LZTR1;UFD1L	85376;5297;84861;6545;388849;54584;6899;27037;128989;5413;2812;7625;9127;54487;1399;728229;9993;8214;128977;65078;85359;51586;10587;7122;23617;2928;421;6576;1312;8218;3053;400891;91179;7290;80764;5902;9342;5625;79680;64976;8220;29801;8318;150209;8216;7353	TBX1|Conotruncal anomaly face syndrome# Tetralogy of Fallot@AD;GP1BB|Bernard-Soulier syndrome# Giant platelet disorder, isolated@AR;PRODH|Hyperprolinemia, type I@AR;DGCR2|Schizophrenia@AD;SLC25A1|Combined D-2- and L-2-hydroxyglutaric aciduria@AR;COMT|Medication response, association with@AD;SERPIND1|Heparin cofactor II deficiency@AD;SCARF2|Van den Ende-Gupta syndrome@AR;SNAP29|Cerebral dysgenesis…	TBX1|AD;PRODH|AR;SLC25A1|AR;SNAP29|AR	TBX1|AD;SCARF2|AR;SNAP29|AR	TBX1|AD;GP1BB|AR;PRODH|AR;SLC25A1|AR;COMT|AR;SERPIND1|AD;SCARF2|AR;SNAP29|AR	PI4KA|MULTIG;GNB1L|HET;TBX1|HET;SEPT5|HOM;P2RX6|HOM;PRODH|HOM;CRKL|HOM;CLDN5|HOM;RTN4R|HET@HOM;ARVCF|HOM;COMT|HET@HOM;DGCR8|HET;HIRA|HOM;ZDHHC8|HET@HOM	PI4KA|MULTIG;TBX1|HET;PRODH|HOM;CRKL|HOM;HIRA|HOM;RANBP1|HOM	RIMBP3|HOM;PI4KA|HOM@MULTIG;GNB1L|HET@HOM;TBX1|HET@HOM;SEPT5|HOM;GP1BB|HET@HOM;P2RX6|HOM;PRODH|HOM;CRKL|HOM;TXNRD2|HOM@MULTIG;CLDN5|HOM;RTN4R|HOM;ARVCF|HOM;COMT|HOM;DGCR8|HET@HOM@MULTIG;SERPIND1|HET@HOM@MULTIG;HIRA|HET@HOM;RANBP1|HOM;CDC45|HOM	TBX1|602054@Conotruncal anomaly face syndrome, 217095 (3),602054@Tetralogy of Fallot, 187500 (3),602054@DiGeorge syndrome, 188400 (3),602054@Velocardiofacial syndrome, 192430 (3);GP1BB|138720@Bernard-Soulier syndrome, type B, 231200 (3),138720@Giant platelet disorder, isolated, 231200 (3);PRODH|606810@Hyperprolinemia, type I, 239500 (3),606810@{Schizophrenia, susceptibility to, 4}, 600850 (3);RTN…	uc011ags;uc011agp;uc011agq;uc021wkw;uc011agw;uc011ahn;uc011agz;uc011agx,uc002zpf,uc010grn;uc011agt,uc011agu;uc011agn;uc011ago;uc002zpx;uc010grr,uc002zpu;uc021wlb,uc002zoy;uc002zsw;uc011ahx,uc002ztl;uc011ahz;uc002zsv;uc002zpp,uc011agy;uc002zqo,uc021wlj;uc021wma;uc010gsg;uc010gsf;uc002zpr,uc011aha,uc002zpt;uc011ahp;uc011agr,uc021wkz,uc021wky,uc002zor,uc021wkx,uc002zoq;uc010gsa;uc010gsl;uc010gsk;uc0…	uc011ags;uc011agp;uc011agq;uc021wkw;uc002zpv,uc002zpx,uc002zpz;uc002zuh,uc011ahz,uc002zug;uc011ahn;uc011agz;uc021wkz;uc011agx;uc011agx,uc002zpf,uc010grn;uc002zsk;uc021wlc,uc011agt,uc021wle,uc011agw;uc002zpp,uc010grq;uc002zon,uc021wku;uc021wlz;uc002ztt;uc002ztz,uc010gsu;uc010grw,uc002zrc,uc011ahg,uc011ahi,uc011ahe,uc011ahh,uc002zrg,uc010gry;uc002ztv,uc002ztt;uc011agt,uc011agu;uc011agn;uc011ago;uc0…	uc011ags;uc011agt,uc011agu;uc011agw;uc011agz;uc011agx;uc002zsk;uc002zpp,uc010grq;uc002ztz,uc010gsu;uc011agn;uc011agt,uc011agu,uc021wle,uc021wlf,uc011agw;uc002zqa;uc002zsi,uc002zsh,uc010gsm;uc021wlb,uc002zoz;uc002zqz,uc002zqy;uc002zqf;uc011ahl;uc010gst;uc010grw,uc002zrc,uc011ahi,uc002zrf,uc011ahh,uc002zrg;uc021wkx,uc002zoq;uc021wlc,uc021wld,uc002zpe;uc021wlj,uc002zqr,uc002zqs,uc010grv;uc002zpm,uc0…	TBX1|ISCA Haplosensitivity	22q11 deletion syndrome (Velocardiofacial / DiGeorge syndrome),22q11 duplication syndrome	89	91	6	77
G133927	22	18713432	21440515	Loss	Female	G133927|22|18713432|21440515|Loss|Female	Multiple Congenital Anomalies	248	-0.5751	2.73Mb	Clinically Significant	q11.21	CA	De novo	58	gain#clinically_significant:3,gain#likely_clinically_significant:12,loss#clinically_significant:43	58	gain#clinically_significant:3,gain#likely_clinically_significant:12,loss#clinically_significant:43	clinically_significant	clinically_significant	2727084	clinically_significant	22q11.21	100000(1|contig)	27	hsa-mir-1306;hsa-mir-3618;hsa-mir-6816;hsa-mir-4761;hsa-mir-649;hsa-mir-1286;hsa-mir-185	P2RX6P;RIMBP3;TMEM191A;LINC00896;PI4KA;LINC00895;AIFM3;SLC7A4;LOC388849;MIR185;GNB1L;TBX1;MIR3618;TANGO2;MIR1306;SEPT5;GP1BB;LOC101928891;ZNF74;P2RX6;DGCR9;PRODH;CRKL;C22orf29;TMEM191B;DGCR2;DGCR5;DGCR6;C22orf39;MRPL40;DGCR6L;MED15;TXNRD2;CLDN5;RTN4R;TSSK2;GSC2;ARVCF;SLC25A1;MIR4761;COMT;LOC284865;DGCR8;KLHL22;CLTCL1;SERPIND1;LRRC74B;THAP7-AS1;MIR6816;SCARF2;HIRA;THAP7;MIR1286;RANBP1;GGT3P;POM121…	440799;85376;84222;150197;5297;150185;150209;6545;388849;406961;54584;6899;100500860;128989;100302197;5413;2812;101928891;7625;9127;25787;5625;1399;79680;728229;9993;26220;8214;128977;64976;85359;51586;10587;7122;65078;23617;2928;421;6576;100616414;1312;284865;54487;84861;8218;3053;400891;439931;102465490;91179;7290;80764;100302118;5902;2679;266697;9342;728233;25786;26222;100652736;113691;8220;29…	P2RX6P;RIMBP3;TMEM191A;LINC00896;PI4KA;LINC00895;AIFM3;SLC7A4;LOC388849;MIR185;GNB1L;TBX1;MIR3618;TANGO2;MIR1306;SEPT5;GP1BB;LOC101928891;ZNF74;P2RX6;DGCR9;PRODH;CRKL;C22orf29;TMEM191B;DGCR2;DGCR5;DGCR6;C22orf39;MRPL40;DGCR6L;MED15;TXNRD2;CLDN5;RTN4R;TSSK2;GSC2;ARVCF;SLC25A1;MIR4761;COMT;LOC284865;DGCR8;KLHL22;CLTCL1;SERPIND1;LRRC74B;THAP7-AS1;MIR6816;SCARF2;HIRA;THAP7;MIR1286;RANBP1;GGT3P;POM121…	440799;85376;84222;150197;5297;150185;150209;6545;388849;406961;54584;6899;100500860;128989;100302197;5413;2812;101928891;7625;9127;25787;5625;1399;79680;728229;9993;26220;8214;128977;64976;85359;51586;10587;7122;65078;23617;2928;421;6576;100616414;1312;284865;54487;84861;8218;3053;400891;439931;102465490;91179;7290;80764;100302118;5902;2679;266697;9342;728233;25786;26222;100652736;113691;8220;29…	RIMBP3;PI4KA;KLHL22;SLC7A4;LOC388849;GNB1L;TBX1;TRMT2A;TANGO2;SEPT5;GP1BB;ZNF74;P2RX6;DGCR8;CRKL;TMEM191B;DGCR2;DGCR6;C22orf39;RTN4R;DGCR6L;MED15;TXNRD2;CLDN5;TSSK2;GSC2;ARVCF;SLC25A1;COMT;CLTCL1;SERPIND1;LRRC74B;SCARF2;HIRA;THAP7;RANBP1;SNAP29;PRODH;C22orf29;MRPL40;DGCR14;ZDHHC8;CDC45;AIFM3;LZTR1;UFD1L	85376;5297;84861;6545;388849;54584;6899;27037;128989;5413;2812;7625;9127;54487;1399;728229;9993;8214;128977;65078;85359;51586;10587;7122;23617;2928;421;6576;1312;8218;3053;400891;91179;7290;80764;5902;9342;5625;79680;64976;8220;29801;8318;150209;8216;7353	TBX1|Conotruncal anomaly face syndrome# Tetralogy of Fallot@AD;GP1BB|Bernard-Soulier syndrome# Giant platelet disorder, isolated@AR;PRODH|Hyperprolinemia, type I@AR;DGCR2|Schizophrenia@AD;SLC25A1|Combined D-2- and L-2-hydroxyglutaric aciduria@AR;COMT|Medication response, association with@AD;SERPIND1|Heparin cofactor II deficiency@AD;SCARF2|Van den Ende-Gupta syndrome@AR;SNAP29|Cerebral dysgenesis…	TBX1|AD;PRODH|AR;SLC25A1|AR;SNAP29|AR	TBX1|AD;SCARF2|AR;SNAP29|AR	TBX1|AD;GP1BB|AR;PRODH|AR;SLC25A1|AR;COMT|AR;SERPIND1|AD;SCARF2|AR;SNAP29|AR	PI4KA|MULTIG;GNB1L|HET;TBX1|HET;SEPT5|HOM;P2RX6|HOM;PRODH|HOM;CRKL|HOM;CLDN5|HOM;RTN4R|HET@HOM;ARVCF|HOM;COMT|HET@HOM;DGCR8|HET;HIRA|HOM;ZDHHC8|HET@HOM	PI4KA|MULTIG;TBX1|HET;PRODH|HOM;CRKL|HOM;HIRA|HOM;RANBP1|HOM	RIMBP3|HOM;PI4KA|HOM@MULTIG;GNB1L|HET@HOM;TBX1|HET@HOM;SEPT5|HOM;GP1BB|HET@HOM;P2RX6|HOM;PRODH|HOM;CRKL|HOM;TXNRD2|HOM@MULTIG;CLDN5|HOM;RTN4R|HOM;ARVCF|HOM;COMT|HOM;DGCR8|HET@HOM@MULTIG;SERPIND1|HET@HOM@MULTIG;HIRA|HET@HOM;RANBP1|HOM;CDC45|HOM	TBX1|602054@Conotruncal anomaly face syndrome, 217095 (3),602054@Tetralogy of Fallot, 187500 (3),602054@DiGeorge syndrome, 188400 (3),602054@Velocardiofacial syndrome, 192430 (3);GP1BB|138720@Bernard-Soulier syndrome, type B, 231200 (3),138720@Giant platelet disorder, isolated, 231200 (3);PRODH|606810@Hyperprolinemia, type I, 239500 (3),606810@{Schizophrenia, susceptibility to, 4}, 600850 (3);RTN…	uc011ags;uc011agp;uc011agq;uc021wkw;uc011agw;uc011ahn;uc011agz;uc011agx,uc002zpf,uc010grn;uc011agt,uc011agu;uc011agn;uc011ago;uc002zpx;uc010grr,uc002zpu;uc021wlb,uc002zoy;uc002zsw;uc011ahx,uc002ztl;uc011ahz;uc002zsv;uc002zpp,uc011agy;uc002zqo,uc021wlj;uc021wma;uc010gsg;uc010gsf;uc002zpr,uc011aha,uc002zpt;uc011ahp;uc011agr,uc021wkz,uc021wky,uc002zor,uc021wkx,uc002zoq;uc010gsa;uc010gsl;uc010gsk;uc0…	uc011ags;uc011agp;uc011agq;uc021wkw;uc002zpv,uc002zpx,uc002zpz;uc002zuh,uc011ahz,uc002zug;uc011ahn;uc011agz;uc021wkz;uc011agx;uc011agx,uc002zpf,uc010grn;uc002zsk;uc021wlc,uc011agt,uc021wle,uc011agw;uc002zpp,uc010grq;uc002zon,uc021wku;uc021wlz;uc002ztt;uc002ztz,uc010gsu;uc010grw,uc002zrc,uc011ahg,uc011ahi,uc011ahe,uc011ahh,uc002zrg,uc010gry;uc002ztv,uc002ztt;uc011agt,uc011agu;uc011agn;uc011ago;uc0…	uc011ags;uc011agt,uc011agu;uc011agw;uc011agz;uc011agx;uc002zsk;uc002zpp,uc010grq;uc002ztz,uc010gsu;uc011agn;uc011agt,uc011agu,uc021wle,uc021wlf,uc011agw;uc002zqa;uc002zsi,uc002zsh,uc010gsm;uc021wlb,uc002zoz;uc002zqz,uc002zqy;uc002zqf;uc011ahl;uc010gst;uc010grw,uc002zrc,uc011ahi,uc002zrf,uc011ahh,uc002zrg;uc021wkx,uc002zoq;uc021wlc,uc021wld,uc002zpe;uc021wlj,uc002zqr,uc002zqs,uc010grv;uc002zpm,uc0…	TBX1|ISCA Haplosensitivity	22q11 deletion syndrome (Velocardiofacial / DiGeorge syndrome),22q11 duplication syndrome	89	91	6	77
G122937	22	18890162	21440515	Loss	Female	G122937|22|18890162|21440515|Loss|Female	Developmental Delay	245	-0.5506	2.55Mb	Clinically Significant	q11.21	NDD	De novo	59	gain#clinically_significant:2,gain#likely_clinically_significant:13,loss#clinically_significant:44	60	gain#clinically_significant:3,gain#likely_clinically_significant:13,loss#clinically_significant:44	clinically_significant	clinically_significant	2550354	clinically_significant	22q11.21	100000(1|contig)	22	hsa-mir-1306;hsa-mir-3618;hsa-mir-6816;hsa-mir-4761;hsa-mir-649;hsa-mir-1286;hsa-mir-185	P2RX6P;RIMBP3;TMEM191A;LINC00896;PI4KA;LINC00895;AIFM3;SLC7A4;LOC388849;MIR185;GNB1L;TBX1;MIR3618;TANGO2;MIR1306;SEPT5;GP1BB;LOC101928891;ZNF74;P2RX6;DGCR9;PRODH;CRKL;C22orf29;TMEM191B;DGCR2;DGCR5;DGCR6;C22orf39;MRPL40;DGCR6L;MED15;TXNRD2;CLDN5;RTN4R;TSSK2;GSC2;ARVCF;SLC25A1;MIR4761;COMT;LOC284865;DGCR8;KLHL22;CLTCL1;SERPIND1;LRRC74B;THAP7-AS1;MIR6816;SCARF2;HIRA;THAP7;MIR1286;RANBP1;POM121L4P;SN…	440799;85376;84222;150197;5297;150185;150209;6545;388849;406961;54584;6899;100500860;128989;100302197;5413;2812;101928891;7625;9127;25787;5625;1399;79680;728229;9993;26220;8214;128977;64976;85359;51586;10587;7122;65078;23617;2928;421;6576;100616414;1312;284865;54487;84861;8218;3053;400891;439931;102465490;91179;7290;80764;100302118;5902;266697;9342;728233;25786;26222;100652736;113691;8220;29801;8…	P2RX6P;RIMBP3;TMEM191A;LINC00896;PI4KA;LINC00895;AIFM3;SLC7A4;LOC388849;MIR185;GNB1L;TBX1;MIR3618;TANGO2;MIR1306;SEPT5;GP1BB;LOC101928891;ZNF74;P2RX6;DGCR9;PRODH;CRKL;C22orf29;TMEM191B;DGCR2;DGCR5;DGCR6;C22orf39;MRPL40;DGCR6L;MED15;TXNRD2;CLDN5;RTN4R;TSSK2;GSC2;ARVCF;SLC25A1;MIR4761;COMT;LOC284865;DGCR8;KLHL22;CLTCL1;SERPIND1;LRRC74B;THAP7-AS1;MIR6816;SCARF2;HIRA;THAP7;MIR1286;RANBP1;POM121L4P;SN…	440799;85376;84222;150197;5297;150185;150209;6545;388849;406961;54584;6899;100500860;128989;100302197;5413;2812;101928891;7625;9127;25787;5625;1399;79680;728229;9993;26220;8214;128977;64976;85359;51586;10587;7122;65078;23617;2928;421;6576;100616414;1312;284865;54487;84861;8218;3053;400891;439931;102465490;91179;7290;80764;100302118;5902;266697;9342;728233;25786;26222;100652736;113691;8220;29801;8…	RIMBP3;PI4KA;KLHL22;SLC7A4;LOC388849;GNB1L;TBX1;TRMT2A;TANGO2;SEPT5;GP1BB;ZNF74;P2RX6;DGCR8;CRKL;TMEM191B;DGCR2;DGCR6;C22orf39;RTN4R;DGCR6L;MED15;TXNRD2;CLDN5;TSSK2;GSC2;ARVCF;SLC25A1;COMT;CLTCL1;SERPIND1;LRRC74B;SCARF2;HIRA;THAP7;RANBP1;SNAP29;PRODH;C22orf29;MRPL40;DGCR14;ZDHHC8;CDC45;AIFM3;LZTR1;UFD1L	85376;5297;84861;6545;388849;54584;6899;27037;128989;5413;2812;7625;9127;54487;1399;728229;9993;8214;128977;65078;85359;51586;10587;7122;23617;2928;421;6576;1312;8218;3053;400891;91179;7290;80764;5902;9342;5625;79680;64976;8220;29801;8318;150209;8216;7353	TBX1|Conotruncal anomaly face syndrome# Tetralogy of Fallot@AD;GP1BB|Bernard-Soulier syndrome# Giant platelet disorder, isolated@AR;PRODH|Hyperprolinemia, type I@AR;DGCR2|Schizophrenia@AD;SLC25A1|Combined D-2- and L-2-hydroxyglutaric aciduria@AR;COMT|Medication response, association with@AD;SERPIND1|Heparin cofactor II deficiency@AD;SCARF2|Van den Ende-Gupta syndrome@AR;SNAP29|Cerebral dysgenesis…	TBX1|AD;PRODH|AR;SLC25A1|AR;SNAP29|AR	TBX1|AD;SCARF2|AR;SNAP29|AR	TBX1|AD;GP1BB|AR;PRODH|AR;SLC25A1|AR;COMT|AR;SERPIND1|AD;SCARF2|AR;SNAP29|AR	PI4KA|MULTIG;GNB1L|HET;TBX1|HET;SEPT5|HOM;P2RX6|HOM;PRODH|HOM;CRKL|HOM;CLDN5|HOM;RTN4R|HET@HOM;ARVCF|HOM;COMT|HET@HOM;DGCR8|HET;HIRA|HOM;ZDHHC8|HET@HOM	PI4KA|MULTIG;TBX1|HET;PRODH|HOM;CRKL|HOM;HIRA|HOM;RANBP1|HOM	RIMBP3|HOM;PI4KA|HOM@MULTIG;GNB1L|HET@HOM;TBX1|HET@HOM;SEPT5|HOM;GP1BB|HET@HOM;P2RX6|HOM;PRODH|HOM;CRKL|HOM;TXNRD2|HOM@MULTIG;CLDN5|HOM;RTN4R|HOM;ARVCF|HOM;COMT|HOM;DGCR8|HET@HOM@MULTIG;SERPIND1|HET@HOM@MULTIG;HIRA|HET@HOM;RANBP1|HOM;CDC45|HOM	TBX1|602054@Conotruncal anomaly face syndrome, 217095 (3),602054@Tetralogy of Fallot, 187500 (3),602054@DiGeorge syndrome, 188400 (3),602054@Velocardiofacial syndrome, 192430 (3);GP1BB|138720@Bernard-Soulier syndrome, type B, 231200 (3),138720@Giant platelet disorder, isolated, 231200 (3);PRODH|606810@Hyperprolinemia, type I, 239500 (3),606810@{Schizophrenia, susceptibility to, 4}, 600850 (3);RTN…	uc011ags;uc011agq;uc021wkw;uc011agw;uc011ahn;uc011agz;uc011agx,uc002zpf,uc010grn;uc011agt,uc011agu;uc010grr,uc002zpu;uc021wlb,uc002zoy;uc002zsw;uc011ahx,uc002ztl;uc011ahz;uc002zsv;uc002zpp,uc011agy;uc002zqo,uc021wlj;uc021wma;uc010gsg;uc010gsf;uc002zpr,uc011aha,uc002zpt;uc011ahp;uc011agr,uc021wkz,uc021wky,uc002zor,uc021wkx,uc002zoq;uc010gsa;uc010gsl;uc010gsk;uc010gsj;uc010gst;uc002zto,uc011ahy;uc0…	uc011ags;uc011ahz,uc002zug;uc011agq;uc021wkw;uc002zpv,uc002zpx,uc002zpz;uc002zuh,uc011ahz,uc002zug;uc011ahn;uc011agz;uc021wkz;uc011agx;uc011agx,uc002zpf,uc010grn;uc002zsk;uc021wlc,uc011agt,uc021wle,uc011agw;uc002zpp,uc010grq;uc002zon,uc021wku;uc021wlz;uc002ztt;uc002ztz,uc010gsu;uc010grw,uc002zrc,uc011ahg,uc011ahi,uc011ahe,uc011ahh,uc002zrg,uc010gry;uc002ztv,uc002ztt;uc002zor,uc021wkx,uc002zoq;uc0…	uc011ags;uc011agt,uc011agu;uc011agw;uc011agz;uc011agx;uc002zsk;uc002zpp,uc010grq;uc002ztz,uc010gsu;uc011agt,uc011agu,uc021wle,uc021wlf,uc011agw;uc002zqa;uc002zsi,uc002zsh,uc010gsm;uc021wlb,uc002zoz;uc002zqz,uc002zqy;uc002zqf;uc011ahl;uc010gst;uc010grw,uc002zrc,uc011ahi,uc002zrf,uc011ahh,uc002zrg;uc021wkx,uc002zoq;uc021wlc,uc021wld,uc002zpe;uc021wlj,uc002zqr,uc002zqs,uc010grv;uc002zpm,uc002zpo,uc0…	TBX1|ISCA Haplosensitivity	22q11 deletion syndrome (Velocardiofacial / DiGeorge syndrome),22q11 duplication syndrome	95	91	6	81
G131563	22	18890162	21440515	Loss	Male	G131563|22|18890162|21440515|Loss|Male	Multiple Congenital Anomalies	245	-0.5022	2.55Mb	Clinically Significant	q11.21	CA	De novo	59	gain#clinically_significant:2,gain#likely_clinically_significant:13,loss#clinically_significant:44	60	gain#clinically_significant:3,gain#likely_clinically_significant:13,loss#clinically_significant:44	clinically_significant	clinically_significant	2550354	clinically_significant	22q11.21	100000(1|contig)	22	hsa-mir-1306;hsa-mir-3618;hsa-mir-6816;hsa-mir-4761;hsa-mir-649;hsa-mir-1286;hsa-mir-185	P2RX6P;RIMBP3;TMEM191A;LINC00896;PI4KA;LINC00895;AIFM3;SLC7A4;LOC388849;MIR185;GNB1L;TBX1;MIR3618;TANGO2;MIR1306;SEPT5;GP1BB;LOC101928891;ZNF74;P2RX6;DGCR9;PRODH;CRKL;C22orf29;TMEM191B;DGCR2;DGCR5;DGCR6;C22orf39;MRPL40;DGCR6L;MED15;TXNRD2;CLDN5;RTN4R;TSSK2;GSC2;ARVCF;SLC25A1;MIR4761;COMT;LOC284865;DGCR8;KLHL22;CLTCL1;SERPIND1;LRRC74B;THAP7-AS1;MIR6816;SCARF2;HIRA;THAP7;MIR1286;RANBP1;POM121L4P;SN…	440799;85376;84222;150197;5297;150185;150209;6545;388849;406961;54584;6899;100500860;128989;100302197;5413;2812;101928891;7625;9127;25787;5625;1399;79680;728229;9993;26220;8214;128977;64976;85359;51586;10587;7122;65078;23617;2928;421;6576;100616414;1312;284865;54487;84861;8218;3053;400891;439931;102465490;91179;7290;80764;100302118;5902;266697;9342;728233;25786;26222;100652736;113691;8220;29801;8…	P2RX6P;RIMBP3;TMEM191A;LINC00896;PI4KA;LINC00895;AIFM3;SLC7A4;LOC388849;MIR185;GNB1L;TBX1;MIR3618;TANGO2;MIR1306;SEPT5;GP1BB;LOC101928891;ZNF74;P2RX6;DGCR9;PRODH;CRKL;C22orf29;TMEM191B;DGCR2;DGCR5;DGCR6;C22orf39;MRPL40;DGCR6L;MED15;TXNRD2;CLDN5;RTN4R;TSSK2;GSC2;ARVCF;SLC25A1;MIR4761;COMT;LOC284865;DGCR8;KLHL22;CLTCL1;SERPIND1;LRRC74B;THAP7-AS1;MIR6816;SCARF2;HIRA;THAP7;MIR1286;RANBP1;POM121L4P;SN…	440799;85376;84222;150197;5297;150185;150209;6545;388849;406961;54584;6899;100500860;128989;100302197;5413;2812;101928891;7625;9127;25787;5625;1399;79680;728229;9993;26220;8214;128977;64976;85359;51586;10587;7122;65078;23617;2928;421;6576;100616414;1312;284865;54487;84861;8218;3053;400891;439931;102465490;91179;7290;80764;100302118;5902;266697;9342;728233;25786;26222;100652736;113691;8220;29801;8…	RIMBP3;PI4KA;KLHL22;SLC7A4;LOC388849;GNB1L;TBX1;TRMT2A;TANGO2;SEPT5;GP1BB;ZNF74;P2RX6;DGCR8;CRKL;TMEM191B;DGCR2;DGCR6;C22orf39;RTN4R;DGCR6L;MED15;TXNRD2;CLDN5;TSSK2;GSC2;ARVCF;SLC25A1;COMT;CLTCL1;SERPIND1;LRRC74B;SCARF2;HIRA;THAP7;RANBP1;SNAP29;PRODH;C22orf29;MRPL40;DGCR14;ZDHHC8;CDC45;AIFM3;LZTR1;UFD1L	85376;5297;84861;6545;388849;54584;6899;27037;128989;5413;2812;7625;9127;54487;1399;728229;9993;8214;128977;65078;85359;51586;10587;7122;23617;2928;421;6576;1312;8218;3053;400891;91179;7290;80764;5902;9342;5625;79680;64976;8220;29801;8318;150209;8216;7353	TBX1|Conotruncal anomaly face syndrome# Tetralogy of Fallot@AD;GP1BB|Bernard-Soulier syndrome# Giant platelet disorder, isolated@AR;PRODH|Hyperprolinemia, type I@AR;DGCR2|Schizophrenia@AD;SLC25A1|Combined D-2- and L-2-hydroxyglutaric aciduria@AR;COMT|Medication response, association with@AD;SERPIND1|Heparin cofactor II deficiency@AD;SCARF2|Van den Ende-Gupta syndrome@AR;SNAP29|Cerebral dysgenesis…	TBX1|AD;PRODH|AR;SLC25A1|AR;SNAP29|AR	TBX1|AD;SCARF2|AR;SNAP29|AR	TBX1|AD;GP1BB|AR;PRODH|AR;SLC25A1|AR;COMT|AR;SERPIND1|AD;SCARF2|AR;SNAP29|AR	PI4KA|MULTIG;GNB1L|HET;TBX1|HET;SEPT5|HOM;P2RX6|HOM;PRODH|HOM;CRKL|HOM;CLDN5|HOM;RTN4R|HET@HOM;ARVCF|HOM;COMT|HET@HOM;DGCR8|HET;HIRA|HOM;ZDHHC8|HET@HOM	PI4KA|MULTIG;TBX1|HET;PRODH|HOM;CRKL|HOM;HIRA|HOM;RANBP1|HOM	RIMBP3|HOM;PI4KA|HOM@MULTIG;GNB1L|HET@HOM;TBX1|HET@HOM;SEPT5|HOM;GP1BB|HET@HOM;P2RX6|HOM;PRODH|HOM;CRKL|HOM;TXNRD2|HOM@MULTIG;CLDN5|HOM;RTN4R|HOM;ARVCF|HOM;COMT|HOM;DGCR8|HET@HOM@MULTIG;SERPIND1|HET@HOM@MULTIG;HIRA|HET@HOM;RANBP1|HOM;CDC45|HOM	TBX1|602054@Conotruncal anomaly face syndrome, 217095 (3),602054@Tetralogy of Fallot, 187500 (3),602054@DiGeorge syndrome, 188400 (3),602054@Velocardiofacial syndrome, 192430 (3);GP1BB|138720@Bernard-Soulier syndrome, type B, 231200 (3),138720@Giant platelet disorder, isolated, 231200 (3);PRODH|606810@Hyperprolinemia, type I, 239500 (3),606810@{Schizophrenia, susceptibility to, 4}, 600850 (3);RTN…	uc011ags;uc011agq;uc021wkw;uc011agw;uc011ahn;uc011agz;uc011agx,uc002zpf,uc010grn;uc011agt,uc011agu;uc010grr,uc002zpu;uc021wlb,uc002zoy;uc002zsw;uc011ahx,uc002ztl;uc011ahz;uc002zsv;uc002zpp,uc011agy;uc002zqo,uc021wlj;uc021wma;uc010gsg;uc010gsf;uc002zpr,uc011aha,uc002zpt;uc011ahp;uc011agr,uc021wkz,uc021wky,uc002zor,uc021wkx,uc002zoq;uc010gsa;uc010gsl;uc010gsk;uc010gsj;uc010gst;uc002zto,uc011ahy;uc0…	uc011ags;uc011ahz,uc002zug;uc011agq;uc021wkw;uc002zpv,uc002zpx,uc002zpz;uc002zuh,uc011ahz,uc002zug;uc011ahn;uc011agz;uc021wkz;uc011agx;uc011agx,uc002zpf,uc010grn;uc002zsk;uc021wlc,uc011agt,uc021wle,uc011agw;uc002zpp,uc010grq;uc002zon,uc021wku;uc021wlz;uc002ztt;uc002ztz,uc010gsu;uc010grw,uc002zrc,uc011ahg,uc011ahi,uc011ahe,uc011ahh,uc002zrg,uc010gry;uc002ztv,uc002ztt;uc002zor,uc021wkx,uc002zoq;uc0…	uc011ags;uc011agt,uc011agu;uc011agw;uc011agz;uc011agx;uc002zsk;uc002zpp,uc010grq;uc002ztz,uc010gsu;uc011agt,uc011agu,uc021wle,uc021wlf,uc011agw;uc002zqa;uc002zsi,uc002zsh,uc010gsm;uc021wlb,uc002zoz;uc002zqz,uc002zqy;uc002zqf;uc011ahl;uc010gst;uc010grw,uc002zrc,uc011ahi,uc002zrf,uc011ahh,uc002zrg;uc021wkx,uc002zoq;uc021wlc,uc021wld,uc002zpe;uc021wlj,uc002zqr,uc002zqs,uc010grv;uc002zpm,uc002zpo,uc0…	TBX1|ISCA Haplosensitivity	22q11 deletion syndrome (Velocardiofacial / DiGeorge syndrome),22q11 duplication syndrome	95	91	6	81
G120811	22	18894902	21440515	Loss	Female	G120811|22|18894902|21440515|Loss|Female	Developmental Delay	244	-0.6597	2.55Mb	Clinically Significant	q11.21	NDD	De novo	58	gain#clinically_significant:2,gain#likely_clinically_significant:12,loss#clinically_significant:44	60	gain#clinically_significant:3,gain#likely_clinically_significant:13,loss#clinically_significant:44	clinically_significant	clinically_significant	2545614	clinically_significant	22q11.21	100000(1|contig)	22	hsa-mir-1306;hsa-mir-3618;hsa-mir-6816;hsa-mir-4761;hsa-mir-649;hsa-mir-1286;hsa-mir-185	P2RX6P;RIMBP3;TMEM191A;LINC00896;PI4KA;LINC00895;AIFM3;SLC7A4;LOC388849;MIR185;GNB1L;TBX1;MIR3618;TANGO2;MIR1306;SEPT5;GP1BB;LOC101928891;ZNF74;P2RX6;DGCR9;PRODH;CRKL;C22orf29;TMEM191B;DGCR2;DGCR5;DGCR6;C22orf39;MRPL40;DGCR6L;MED15;TXNRD2;CLDN5;RTN4R;TSSK2;GSC2;ARVCF;SLC25A1;MIR4761;COMT;LOC284865;DGCR8;KLHL22;CLTCL1;SERPIND1;LRRC74B;THAP7-AS1;MIR6816;SCARF2;HIRA;THAP7;MIR1286;RANBP1;POM121L4P;SN…	440799;85376;84222;150197;5297;150185;150209;6545;388849;406961;54584;6899;100500860;128989;100302197;5413;2812;101928891;7625;9127;25787;5625;1399;79680;728229;9993;26220;8214;128977;64976;85359;51586;10587;7122;65078;23617;2928;421;6576;100616414;1312;284865;54487;84861;8218;3053;400891;439931;102465490;91179;7290;80764;100302118;5902;266697;9342;728233;25786;26222;100652736;113691;8220;29801;8…	P2RX6P;RIMBP3;TMEM191A;LINC00896;PI4KA;LINC00895;AIFM3;SLC7A4;LOC388849;MIR185;GNB1L;TBX1;MIR3618;TANGO2;MIR1306;SEPT5;GP1BB;LOC101928891;ZNF74;P2RX6;DGCR9;PRODH;CRKL;C22orf29;TMEM191B;DGCR2;DGCR5;DGCR6;C22orf39;MRPL40;DGCR6L;MED15;TXNRD2;CLDN5;RTN4R;TSSK2;GSC2;ARVCF;SLC25A1;MIR4761;COMT;LOC284865;DGCR8;KLHL22;CLTCL1;SERPIND1;LRRC74B;THAP7-AS1;MIR6816;SCARF2;HIRA;THAP7;MIR1286;RANBP1;POM121L4P;SN…	440799;85376;84222;150197;5297;150185;150209;6545;388849;406961;54584;6899;100500860;128989;100302197;5413;2812;101928891;7625;9127;25787;5625;1399;79680;728229;9993;26220;8214;128977;64976;85359;51586;10587;7122;65078;23617;2928;421;6576;100616414;1312;284865;54487;84861;8218;3053;400891;439931;102465490;91179;7290;80764;100302118;5902;266697;9342;728233;25786;26222;100652736;113691;8220;29801;8…	RIMBP3;PI4KA;KLHL22;SLC7A4;LOC388849;GNB1L;TBX1;TRMT2A;TANGO2;SEPT5;GP1BB;ZNF74;P2RX6;DGCR8;CRKL;TMEM191B;DGCR2;DGCR6;C22orf39;RTN4R;DGCR6L;MED15;TXNRD2;CLDN5;TSSK2;GSC2;ARVCF;SLC25A1;COMT;CLTCL1;SERPIND1;LRRC74B;SCARF2;HIRA;THAP7;RANBP1;SNAP29;PRODH;C22orf29;MRPL40;DGCR14;ZDHHC8;CDC45;AIFM3;LZTR1;UFD1L	85376;5297;84861;6545;388849;54584;6899;27037;128989;5413;2812;7625;9127;54487;1399;728229;9993;8214;128977;65078;85359;51586;10587;7122;23617;2928;421;6576;1312;8218;3053;400891;91179;7290;80764;5902;9342;5625;79680;64976;8220;29801;8318;150209;8216;7353	TBX1|Conotruncal anomaly face syndrome# Tetralogy of Fallot@AD;GP1BB|Bernard-Soulier syndrome# Giant platelet disorder, isolated@AR;PRODH|Hyperprolinemia, type I@AR;DGCR2|Schizophrenia@AD;SLC25A1|Combined D-2- and L-2-hydroxyglutaric aciduria@AR;COMT|Medication response, association with@AD;SERPIND1|Heparin cofactor II deficiency@AD;SCARF2|Van den Ende-Gupta syndrome@AR;SNAP29|Cerebral dysgenesis…	TBX1|AD;PRODH|AR;SLC25A1|AR;SNAP29|AR	TBX1|AD;SCARF2|AR;SNAP29|AR	TBX1|AD;GP1BB|AR;PRODH|AR;SLC25A1|AR;COMT|AR;SERPIND1|AD;SCARF2|AR;SNAP29|AR	PI4KA|MULTIG;GNB1L|HET;TBX1|HET;SEPT5|HOM;P2RX6|HOM;PRODH|HOM;CRKL|HOM;CLDN5|HOM;RTN4R|HET@HOM;ARVCF|HOM;COMT|HET@HOM;DGCR8|HET;HIRA|HOM;ZDHHC8|HET@HOM	PI4KA|MULTIG;TBX1|HET;PRODH|HOM;CRKL|HOM;HIRA|HOM;RANBP1|HOM	RIMBP3|HOM;PI4KA|HOM@MULTIG;GNB1L|HET@HOM;TBX1|HET@HOM;SEPT5|HOM;GP1BB|HET@HOM;P2RX6|HOM;PRODH|HOM;CRKL|HOM;TXNRD2|HOM@MULTIG;CLDN5|HOM;RTN4R|HOM;ARVCF|HOM;COMT|HOM;DGCR8|HET@HOM@MULTIG;SERPIND1|HET@HOM@MULTIG;HIRA|HET@HOM;RANBP1|HOM;CDC45|HOM	TBX1|602054@Conotruncal anomaly face syndrome, 217095 (3),602054@Tetralogy of Fallot, 187500 (3),602054@DiGeorge syndrome, 188400 (3),602054@Velocardiofacial syndrome, 192430 (3);GP1BB|138720@Bernard-Soulier syndrome, type B, 231200 (3),138720@Giant platelet disorder, isolated, 231200 (3);PRODH|606810@Hyperprolinemia, type I, 239500 (3),606810@{Schizophrenia, susceptibility to, 4}, 600850 (3);RTN…	uc011ags;uc011agq;uc021wkw;uc011agw;uc011ahn;uc011agz;uc011agx,uc002zpf,uc010grn;uc011agt,uc011agu;uc010grr,uc002zpu;uc021wlb,uc002zoy;uc002zsw;uc011ahx,uc002ztl;uc011ahz;uc002zsv;uc002zpp,uc011agy;uc002zqo,uc021wlj;uc021wma;uc010gsg;uc010gsf;uc002zpr,uc011aha,uc002zpt;uc011ahp;uc011agr,uc021wkz,uc021wky,uc002zor,uc021wkx,uc002zoq;uc010gsa;uc010gsl;uc010gsk;uc010gsj;uc010gst;uc002zto,uc011ahy;uc0…	uc011ags;uc011ahz,uc002zug;uc011agq;uc021wkw;uc002zpp,uc011agy;uc002zuh,uc011ahz,uc002zug;uc011ahn;uc011agz;uc021wkz;uc011agx;uc011agx,uc002zpf,uc010grn;uc002zsk;uc021wlc,uc011agt,uc021wle,uc011agw;uc002zpp,uc010grq;uc002zon,uc021wku;uc021wlz;uc002ztt;uc002ztz,uc010gsu;uc010grw,uc002zrc,uc011ahg,uc011ahi,uc011ahe,uc011ahh,uc002zrg,uc010gry;uc002ztv,uc002ztt;uc002zor,uc021wkx,uc002zoq;uc002zts,uc0…	uc011ags;uc011agt,uc011agu;uc011agw;uc011agz;uc011agx;uc002zsk;uc002zpp,uc010grq;uc002ztz,uc010gsu;uc011agt,uc011agu,uc021wle,uc021wlf,uc011agw;uc002zqa;uc002zsi,uc002zsh,uc010gsm;uc021wlb,uc002zoz;uc002zqz,uc002zqy;uc002zqf;uc011ahl;uc010gst;uc010grw,uc002zrc,uc011ahi,uc002zrf,uc011ahh,uc002zrg;uc021wkx,uc002zoq;uc021wlc,uc021wld,uc002zpe;uc021wlj,uc002zqr,uc002zqs,uc010grv;uc002zpm,uc002zpo,uc0…	TBX1|ISCA Haplosensitivity	22q11 deletion syndrome (Velocardiofacial / DiGeorge syndrome),22q11 duplication syndrome	95	91	6	81
G131622	22	18894902	21440515	Loss	Male	G131622|22|18894902|21440515|Loss|Male	Developmental Delay	244	-0.5814	2.55Mb	Clinically Significant	q11.21	NDD	De novo	58	gain#clinically_significant:2,gain#likely_clinically_significant:12,loss#clinically_significant:44	60	gain#clinically_significant:3,gain#likely_clinically_significant:13,loss#clinically_significant:44	clinically_significant	clinically_significant	2545614	clinically_significant	22q11.21	100000(1|contig)	22	hsa-mir-1306;hsa-mir-3618;hsa-mir-6816;hsa-mir-4761;hsa-mir-649;hsa-mir-1286;hsa-mir-185	P2RX6P;RIMBP3;TMEM191A;LINC00896;PI4KA;LINC00895;AIFM3;SLC7A4;LOC388849;MIR185;GNB1L;TBX1;MIR3618;TANGO2;MIR1306;SEPT5;GP1BB;LOC101928891;ZNF74;P2RX6;DGCR9;PRODH;CRKL;C22orf29;TMEM191B;DGCR2;DGCR5;DGCR6;C22orf39;MRPL40;DGCR6L;MED15;TXNRD2;CLDN5;RTN4R;TSSK2;GSC2;ARVCF;SLC25A1;MIR4761;COMT;LOC284865;DGCR8;KLHL22;CLTCL1;SERPIND1;LRRC74B;THAP7-AS1;MIR6816;SCARF2;HIRA;THAP7;MIR1286;RANBP1;POM121L4P;SN…	440799;85376;84222;150197;5297;150185;150209;6545;388849;406961;54584;6899;100500860;128989;100302197;5413;2812;101928891;7625;9127;25787;5625;1399;79680;728229;9993;26220;8214;128977;64976;85359;51586;10587;7122;65078;23617;2928;421;6576;100616414;1312;284865;54487;84861;8218;3053;400891;439931;102465490;91179;7290;80764;100302118;5902;266697;9342;728233;25786;26222;100652736;113691;8220;29801;8…	P2RX6P;RIMBP3;TMEM191A;LINC00896;PI4KA;LINC00895;AIFM3;SLC7A4;LOC388849;MIR185;GNB1L;TBX1;MIR3618;TANGO2;MIR1306;SEPT5;GP1BB;LOC101928891;ZNF74;P2RX6;DGCR9;PRODH;CRKL;C22orf29;TMEM191B;DGCR2;DGCR5;DGCR6;C22orf39;MRPL40;DGCR6L;MED15;TXNRD2;CLDN5;RTN4R;TSSK2;GSC2;ARVCF;SLC25A1;MIR4761;COMT;LOC284865;DGCR8;KLHL22;CLTCL1;SERPIND1;LRRC74B;THAP7-AS1;MIR6816;SCARF2;HIRA;THAP7;MIR1286;RANBP1;POM121L4P;SN…	440799;85376;84222;150197;5297;150185;150209;6545;388849;406961;54584;6899;100500860;128989;100302197;5413;2812;101928891;7625;9127;25787;5625;1399;79680;728229;9993;26220;8214;128977;64976;85359;51586;10587;7122;65078;23617;2928;421;6576;100616414;1312;284865;54487;84861;8218;3053;400891;439931;102465490;91179;7290;80764;100302118;5902;266697;9342;728233;25786;26222;100652736;113691;8220;29801;8…	RIMBP3;PI4KA;KLHL22;SLC7A4;LOC388849;GNB1L;TBX1;TRMT2A;TANGO2;SEPT5;GP1BB;ZNF74;P2RX6;DGCR8;CRKL;TMEM191B;DGCR2;DGCR6;C22orf39;RTN4R;DGCR6L;MED15;TXNRD2;CLDN5;TSSK2;GSC2;ARVCF;SLC25A1;COMT;CLTCL1;SERPIND1;LRRC74B;SCARF2;HIRA;THAP7;RANBP1;SNAP29;PRODH;C22orf29;MRPL40;DGCR14;ZDHHC8;CDC45;AIFM3;LZTR1;UFD1L	85376;5297;84861;6545;388849;54584;6899;27037;128989;5413;2812;7625;9127;54487;1399;728229;9993;8214;128977;65078;85359;51586;10587;7122;23617;2928;421;6576;1312;8218;3053;400891;91179;7290;80764;5902;9342;5625;79680;64976;8220;29801;8318;150209;8216;7353	TBX1|Conotruncal anomaly face syndrome# Tetralogy of Fallot@AD;GP1BB|Bernard-Soulier syndrome# Giant platelet disorder, isolated@AR;PRODH|Hyperprolinemia, type I@AR;DGCR2|Schizophrenia@AD;SLC25A1|Combined D-2- and L-2-hydroxyglutaric aciduria@AR;COMT|Medication response, association with@AD;SERPIND1|Heparin cofactor II deficiency@AD;SCARF2|Van den Ende-Gupta syndrome@AR;SNAP29|Cerebral dysgenesis…	TBX1|AD;PRODH|AR;SLC25A1|AR;SNAP29|AR	TBX1|AD;SCARF2|AR;SNAP29|AR	TBX1|AD;GP1BB|AR;PRODH|AR;SLC25A1|AR;COMT|AR;SERPIND1|AD;SCARF2|AR;SNAP29|AR	PI4KA|MULTIG;GNB1L|HET;TBX1|HET;SEPT5|HOM;P2RX6|HOM;PRODH|HOM;CRKL|HOM;CLDN5|HOM;RTN4R|HET@HOM;ARVCF|HOM;COMT|HET@HOM;DGCR8|HET;HIRA|HOM;ZDHHC8|HET@HOM	PI4KA|MULTIG;TBX1|HET;PRODH|HOM;CRKL|HOM;HIRA|HOM;RANBP1|HOM	RIMBP3|HOM;PI4KA|HOM@MULTIG;GNB1L|HET@HOM;TBX1|HET@HOM;SEPT5|HOM;GP1BB|HET@HOM;P2RX6|HOM;PRODH|HOM;CRKL|HOM;TXNRD2|HOM@MULTIG;CLDN5|HOM;RTN4R|HOM;ARVCF|HOM;COMT|HOM;DGCR8|HET@HOM@MULTIG;SERPIND1|HET@HOM@MULTIG;HIRA|HET@HOM;RANBP1|HOM;CDC45|HOM	TBX1|602054@Conotruncal anomaly face syndrome, 217095 (3),602054@Tetralogy of Fallot, 187500 (3),602054@DiGeorge syndrome, 188400 (3),602054@Velocardiofacial syndrome, 192430 (3);GP1BB|138720@Bernard-Soulier syndrome, type B, 231200 (3),138720@Giant platelet disorder, isolated, 231200 (3);PRODH|606810@Hyperprolinemia, type I, 239500 (3),606810@{Schizophrenia, susceptibility to, 4}, 600850 (3);RTN…	uc011ags;uc011agq;uc021wkw;uc011agw;uc011ahn;uc011agz;uc011agx,uc002zpf,uc010grn;uc011agt,uc011agu;uc010grr,uc002zpu;uc021wlb,uc002zoy;uc002zsw;uc011ahx,uc002ztl;uc011ahz;uc002zsv;uc002zpp,uc011agy;uc002zqo,uc021wlj;uc021wma;uc010gsg;uc010gsf;uc002zpr,uc011aha,uc002zpt;uc011ahp;uc011agr,uc021wkz,uc021wky,uc002zor,uc021wkx,uc002zoq;uc010gsa;uc010gsl;uc010gsk;uc010gsj;uc010gst;uc002zto,uc011ahy;uc0…	uc011ags;uc011ahz,uc002zug;uc011agq;uc021wkw;uc002zpp,uc011agy;uc002zuh,uc011ahz,uc002zug;uc011ahn;uc011agz;uc021wkz;uc011agx;uc011agx,uc002zpf,uc010grn;uc002zsk;uc021wlc,uc011agt,uc021wle,uc011agw;uc002zpp,uc010grq;uc002zon,uc021wku;uc021wlz;uc002ztt;uc002ztz,uc010gsu;uc010grw,uc002zrc,uc011ahg,uc011ahi,uc011ahe,uc011ahh,uc002zrg,uc010gry;uc002ztv,uc002ztt;uc002zor,uc021wkx,uc002zoq;uc002zts,uc0…	uc011ags;uc011agt,uc011agu;uc011agw;uc011agz;uc011agx;uc002zsk;uc002zpp,uc010grq;uc002ztz,uc010gsu;uc011agt,uc011agu,uc021wle,uc021wlf,uc011agw;uc002zqa;uc002zsi,uc002zsh,uc010gsm;uc021wlb,uc002zoz;uc002zqz,uc002zqy;uc002zqf;uc011ahl;uc010gst;uc010grw,uc002zrc,uc011ahi,uc002zrf,uc011ahh,uc002zrg;uc021wkx,uc002zoq;uc021wlc,uc021wld,uc002zpe;uc021wlj,uc002zqr,uc002zqs,uc010grv;uc002zpm,uc002zpo,uc0…	TBX1|ISCA Haplosensitivity	22q11 deletion syndrome (Velocardiofacial / DiGeorge syndrome),22q11 duplication syndrome	95	91	6	81
G131462	22	18894902	21440515	Loss	Male	G131462|22|18894902|21440515|Loss|Male	Multiple Congenital Anomalies	244	-0.4429	2.55Mb	Clinically Significant	q11.21	CA	De novo	58	gain#clinically_significant:2,gain#likely_clinically_significant:12,loss#clinically_significant:44	60	gain#clinically_significant:3,gain#likely_clinically_significant:13,loss#clinically_significant:44	clinically_significant	clinically_significant	2545614	clinically_significant	22q11.21	100000(1|contig)	22	hsa-mir-1306;hsa-mir-3618;hsa-mir-6816;hsa-mir-4761;hsa-mir-649;hsa-mir-1286;hsa-mir-185	P2RX6P;RIMBP3;TMEM191A;LINC00896;PI4KA;LINC00895;AIFM3;SLC7A4;LOC388849;MIR185;GNB1L;TBX1;MIR3618;TANGO2;MIR1306;SEPT5;GP1BB;LOC101928891;ZNF74;P2RX6;DGCR9;PRODH;CRKL;C22orf29;TMEM191B;DGCR2;DGCR5;DGCR6;C22orf39;MRPL40;DGCR6L;MED15;TXNRD2;CLDN5;RTN4R;TSSK2;GSC2;ARVCF;SLC25A1;MIR4761;COMT;LOC284865;DGCR8;KLHL22;CLTCL1;SERPIND1;LRRC74B;THAP7-AS1;MIR6816;SCARF2;HIRA;THAP7;MIR1286;RANBP1;POM121L4P;SN…	440799;85376;84222;150197;5297;150185;150209;6545;388849;406961;54584;6899;100500860;128989;100302197;5413;2812;101928891;7625;9127;25787;5625;1399;79680;728229;9993;26220;8214;128977;64976;85359;51586;10587;7122;65078;23617;2928;421;6576;100616414;1312;284865;54487;84861;8218;3053;400891;439931;102465490;91179;7290;80764;100302118;5902;266697;9342;728233;25786;26222;100652736;113691;8220;29801;8…	P2RX6P;RIMBP3;TMEM191A;LINC00896;PI4KA;LINC00895;AIFM3;SLC7A4;LOC388849;MIR185;GNB1L;TBX1;MIR3618;TANGO2;MIR1306;SEPT5;GP1BB;LOC101928891;ZNF74;P2RX6;DGCR9;PRODH;CRKL;C22orf29;TMEM191B;DGCR2;DGCR5;DGCR6;C22orf39;MRPL40;DGCR6L;MED15;TXNRD2;CLDN5;RTN4R;TSSK2;GSC2;ARVCF;SLC25A1;MIR4761;COMT;LOC284865;DGCR8;KLHL22;CLTCL1;SERPIND1;LRRC74B;THAP7-AS1;MIR6816;SCARF2;HIRA;THAP7;MIR1286;RANBP1;POM121L4P;SN…	440799;85376;84222;150197;5297;150185;150209;6545;388849;406961;54584;6899;100500860;128989;100302197;5413;2812;101928891;7625;9127;25787;5625;1399;79680;728229;9993;26220;8214;128977;64976;85359;51586;10587;7122;65078;23617;2928;421;6576;100616414;1312;284865;54487;84861;8218;3053;400891;439931;102465490;91179;7290;80764;100302118;5902;266697;9342;728233;25786;26222;100652736;113691;8220;29801;8…	RIMBP3;PI4KA;KLHL22;SLC7A4;LOC388849;GNB1L;TBX1;TRMT2A;TANGO2;SEPT5;GP1BB;ZNF74;P2RX6;DGCR8;CRKL;TMEM191B;DGCR2;DGCR6;C22orf39;RTN4R;DGCR6L;MED15;TXNRD2;CLDN5;TSSK2;GSC2;ARVCF;SLC25A1;COMT;CLTCL1;SERPIND1;LRRC74B;SCARF2;HIRA;THAP7;RANBP1;SNAP29;PRODH;C22orf29;MRPL40;DGCR14;ZDHHC8;CDC45;AIFM3;LZTR1;UFD1L	85376;5297;84861;6545;388849;54584;6899;27037;128989;5413;2812;7625;9127;54487;1399;728229;9993;8214;128977;65078;85359;51586;10587;7122;23617;2928;421;6576;1312;8218;3053;400891;91179;7290;80764;5902;9342;5625;79680;64976;8220;29801;8318;150209;8216;7353	TBX1|Conotruncal anomaly face syndrome# Tetralogy of Fallot@AD;GP1BB|Bernard-Soulier syndrome# Giant platelet disorder, isolated@AR;PRODH|Hyperprolinemia, type I@AR;DGCR2|Schizophrenia@AD;SLC25A1|Combined D-2- and L-2-hydroxyglutaric aciduria@AR;COMT|Medication response, association with@AD;SERPIND1|Heparin cofactor II deficiency@AD;SCARF2|Van den Ende-Gupta syndrome@AR;SNAP29|Cerebral dysgenesis…	TBX1|AD;PRODH|AR;SLC25A1|AR;SNAP29|AR	TBX1|AD;SCARF2|AR;SNAP29|AR	TBX1|AD;GP1BB|AR;PRODH|AR;SLC25A1|AR;COMT|AR;SERPIND1|AD;SCARF2|AR;SNAP29|AR	PI4KA|MULTIG;GNB1L|HET;TBX1|HET;SEPT5|HOM;P2RX6|HOM;PRODH|HOM;CRKL|HOM;CLDN5|HOM;RTN4R|HET@HOM;ARVCF|HOM;COMT|HET@HOM;DGCR8|HET;HIRA|HOM;ZDHHC8|HET@HOM	PI4KA|MULTIG;TBX1|HET;PRODH|HOM;CRKL|HOM;HIRA|HOM;RANBP1|HOM	RIMBP3|HOM;PI4KA|HOM@MULTIG;GNB1L|HET@HOM;TBX1|HET@HOM;SEPT5|HOM;GP1BB|HET@HOM;P2RX6|HOM;PRODH|HOM;CRKL|HOM;TXNRD2|HOM@MULTIG;CLDN5|HOM;RTN4R|HOM;ARVCF|HOM;COMT|HOM;DGCR8|HET@HOM@MULTIG;SERPIND1|HET@HOM@MULTIG;HIRA|HET@HOM;RANBP1|HOM;CDC45|HOM	TBX1|602054@Conotruncal anomaly face syndrome, 217095 (3),602054@Tetralogy of Fallot, 187500 (3),602054@DiGeorge syndrome, 188400 (3),602054@Velocardiofacial syndrome, 192430 (3);GP1BB|138720@Bernard-Soulier syndrome, type B, 231200 (3),138720@Giant platelet disorder, isolated, 231200 (3);PRODH|606810@Hyperprolinemia, type I, 239500 (3),606810@{Schizophrenia, susceptibility to, 4}, 600850 (3);RTN…	uc011ags;uc011agq;uc021wkw;uc011agw;uc011ahn;uc011agz;uc011agx,uc002zpf,uc010grn;uc011agt,uc011agu;uc010grr,uc002zpu;uc021wlb,uc002zoy;uc002zsw;uc011ahx,uc002ztl;uc011ahz;uc002zsv;uc002zpp,uc011agy;uc002zqo,uc021wlj;uc021wma;uc010gsg;uc010gsf;uc002zpr,uc011aha,uc002zpt;uc011ahp;uc011agr,uc021wkz,uc021wky,uc002zor,uc021wkx,uc002zoq;uc010gsa;uc010gsl;uc010gsk;uc010gsj;uc010gst;uc002zto,uc011ahy;uc0…	uc011ags;uc011ahz,uc002zug;uc011agq;uc021wkw;uc002zpp,uc011agy;uc002zuh,uc011ahz,uc002zug;uc011ahn;uc011agz;uc021wkz;uc011agx;uc011agx,uc002zpf,uc010grn;uc002zsk;uc021wlc,uc011agt,uc021wle,uc011agw;uc002zpp,uc010grq;uc002zon,uc021wku;uc021wlz;uc002ztt;uc002ztz,uc010gsu;uc010grw,uc002zrc,uc011ahg,uc011ahi,uc011ahe,uc011ahh,uc002zrg,uc010gry;uc002ztv,uc002ztt;uc002zor,uc021wkx,uc002zoq;uc002zts,uc0…	uc011ags;uc011agt,uc011agu;uc011agw;uc011agz;uc011agx;uc002zsk;uc002zpp,uc010grq;uc002ztz,uc010gsu;uc011agt,uc011agu,uc021wle,uc021wlf,uc011agw;uc002zqa;uc002zsi,uc002zsh,uc010gsm;uc021wlb,uc002zoz;uc002zqz,uc002zqy;uc002zqf;uc011ahl;uc010gst;uc010grw,uc002zrc,uc011ahi,uc002zrf,uc011ahh,uc002zrg;uc021wkx,uc002zoq;uc021wlc,uc021wld,uc002zpe;uc021wlj,uc002zqr,uc002zqs,uc010grv;uc002zpm,uc002zpo,uc0…	TBX1|ISCA Haplosensitivity	22q11 deletion syndrome (Velocardiofacial / DiGeorge syndrome),22q11 duplication syndrome	95	91	6	81
G130902	22	21025660	22458286	Loss	Male	G130902|22|21025660|22458286|Loss|Male	Multiple Congenital Anomalies	97	-0.6131	1.43Mb	Likely Clinically Significant	q11.21q11.22	CA	De novo	1	loss#likely_clinically_significant:1	2	gain#likely_clinically_significant:1,loss#likely_clinically_significant:1	Likely Clinically Significant	likely_clinically_significant	1432627	clinically_significant	22q11.21;22q11.22	-	36	hsa-mir-649;hsa-mir-301b;hsa-mir-130b	TMEM191A;PI4KA;SLC7A4;PPIL2;MIR301B;FAM230B;UBE2L3;P2RX6P;LOC101928891;P2RX6;PPM1F;BCRP2;YPEL1;CRKL;HIC2;POM121L4P;TMEM191C;POM121L8P;MIR130B;MAPK1;SDF2L1;PI4KAP2;RIMBP3B;RIMBP3C;SERPIND1;LRRC74B;THAP7-AS1;THAP7;CCDC116;SNAP29;YDJC;TUBA3FP;AIFM3;LZTR1;TOP3B	84222;5297;6545;23759;100126318;642633;7332;440799;101928891;9127;9647;400892;29799;1399;23119;266697;645426;29797;406920;5594;23753;375133;440804;150221;3053;400891;439931;80764;164592;9342;150223;113691;150209;8216;8940	TMEM191A;PI4KA;SLC7A4;PPIL2;MIR301B;FAM230B;UBE2L3;P2RX6P;LOC101928891;P2RX6;PPM1F;BCRP2;YPEL1;CRKL;HIC2;POM121L4P;TMEM191C;POM121L8P;MIR130B;MAPK1;SDF2L1;PI4KAP2;RIMBP3B;RIMBP3C;SERPIND1;LRRC74B;THAP7-AS1;THAP7;CCDC116;SNAP29;YDJC;TUBA3FP;AIFM3;LZTR1;TOP3B	84222;5297;6545;23759;100126318;642633;7332;440799;101928891;9127;9647;400892;29799;1399;23119;266697;645426;29797;406920;5594;23753;375133;440804;150221;3053;400891;439931;80764;164592;9342;150223;113691;150209;8216;8940	PI4KA;SLC7A4;PPIL2;UBE2L3;P2RX6;PPM1F;YPEL1;CRKL;HIC2;TMEM191C;MAPK1;SDF2L1;RIMBP3B;RIMBP3C;SERPIND1;LRRC74B;THAP7;CCDC116;SNAP29;YDJC;AIFM3;LZTR1;TOP3B	5297;6545;23759;7332;9127;9647;29799;1399;23119;645426;5594;23753;440804;150221;3053;400891;80764;164592;9342;150223;150209;8216;8940	SERPIND1|Heparin cofactor II deficiency@AD;SNAP29|Cerebral dysgenesis, neuropathy, ichthyosis, and palmoplantar keratoderma syndrome (CEDNIK syndrome)@AR;LZTR1|Schwannomatosis 2@AD	SNAP29|AR	SNAP29|AR	SERPIND1|AD;SNAP29|AR	PI4KA|MULTIG;P2RX6|HOM;PPM1F|HET;CRKL|HOM;MAPK1|HOM@MULTIG	PI4KA|MULTIG;UBE2L3|HOM;CRKL|HOM;MAPK1|HET	PI4KA|HOM@MULTIG;UBE2L3|HOM;P2RX6|HOM;PPM1F|HET@HOM;CRKL|HOM;MAPK1|HET@HOM@MULTIG;RIMBP3B|HOM;RIMBP3C|HOM;SERPIND1|HET@HOM@MULTIG;YDJC|HOM;TOP3B|HET@HOM	SERPIND1|142360@Thrombophilia due to heparin cofactor II deficiency, 612356 (3);SNAP29|604202@Cerebral dysgenesis, neuropathy, ichthyosis, and palmoplantar keratoderma syndrome, 609528 (3);LZTR1|600574@{Schwannomatosis-2, susceptibility to}, 615670 (3)	uc002zuw,uc011aid;uc011ahx,uc002ztl;uc010gtm;uc002zvf;uc010gtk;uc002zve;uc010gtf;uc002zvk;uc010gtd;uc002zvg,uc002zvi,uc002zvh,uc011aij;uc002zvn;uc002zvo;uc002zvs;uc002zvp;uc002zvq;uc002zvv;uc002zvu;uc021wme;uc021wmd;uc021wmg;uc021wmf;uc021wma;uc021wmc;uc021wmb;uc021wmi;uc021wmh;uc021wmk;uc021wmj;uc010gsw;uc010gst;uc010gsr;uc010gsq;uc010gsu,uc002zua;uc011aih;uc011aii;uc011aik;uc011aia;uc011aib;uc0…	uc010gtj;uc011ahz,uc002zug;uc002zvp,uc002zvq;uc002zuv,uc002zux;uc002zuh,uc011ahz,uc002zug;uc002zur,uc002zus;uc002ztz,uc010gsu;uc002ztv,uc002ztt;uc002zvg,uc010gtj,uc002zvi,uc002zvh,uc011aij,uc002zvk;uc011aii;uc002zvg,uc010gtj,uc002zvi,uc002zvh,uc002zvk;uc002zvc,uc002zvb;uc031rxa;uc011ahx,uc002ztl;uc010gsu,uc010gst,uc002zua;uc002zvc;uc002zvp,uc011aik,uc002zvq;uc010gtm;uc002zvf;uc002zvg;uc002zve;uc0…	uc031rxf;uc002zvb;uc031rxe;uc002zvp,uc002zvq;uc002ztn,uc002zto,uc011ahy,uc010gsr;uc011aif,uc011aie,uc002zux;uc002zve,uc011aih;uc002zux;uc031rxe,uc011aig,uc002zva,uc031rxf;uc002zvp,uc011aik,uc002zvq;uc031rxe,uc002zva,uc002zuz;uc002zsy;uc010gsu;uc002zsz;uc010gsr;uc010gsq;uc002zuv;uc002zvg,uc010gtj,uc002zvi,uc002zvk;uc002ztn,uc002zto;uc002zut;uc002zvd;uc002zsw;uc002ztz,uc010gsu,uc010gst;uc002zvg,uc0…	-	22q11 deletion syndrome (Velocardiofacial / DiGeorge syndrome),22q11 duplication syndrome;22q11.2 distal deletion syndrome	68	85	15	73
G121958	1	145764499	147887739	Gain	Male	G121958|1|145764499|147887739|Gain|Male	Developmental Delay	187	0.4448	2.12Mb	Likely Clinically Significant	q21.1q21.2	NDD	De novo	30	gain#likely_clinically_significant:16,loss#likely_clinically_significant:14	37	gain#likely_clinically_significant:21,loss#likely_clinically_significant:16	Likely Clinically Significant	likely_clinically_significant	2123241	likely_clinically_significant	1q21.1;1q21.2	150000(3|clone)	52	hsa-mir-6077;hsa-mir-5087	ACP6;NBPF8;NBPF25P;PDIA3P1;RNU1-13P;NBPF13P;CHD1L;NBPF20;LOC728989;LOC100132057;MIR5087;BCL9;PRKAB2;FMO5;LOC101927468;MIR6077;PDZK1P2;NBPF12;NBPF11;NBPF10;GPR89B;GPR89A;LINC00624;GJA5;GJA8;RNVU1-8	51205;728841;101929780;171423;26860;644861;9557;100288142;728989;100132057;100847044;607;5565;2330;101927468;102466225;100034743;149013;200030;100132406;51463;653519;100289211;2702;2703;101447996	ACP6;NBPF8;NBPF25P;PDIA3P1;RNU1-13P;NBPF13P;CHD1L;NBPF20;LOC728989;LOC100132057;MIR5087;BCL9;PRKAB2;FMO5;LOC101927468;MIR6077;PDZK1P2;NBPF12;NBPF11;NBPF10;GPR89B;GPR89A;LINC00624;GJA5;GJA8;RNVU1-8	51205;728841;101929780;171423;26860;644861;9557;100288142;728989;100132057;100847044;607;5565;2330;101927468;102466225;100034743;149013;200030;100132406;51463;653519;100289211;2702;2703;101447996	ACP6;PRKAB2;CHD1L;FMO5;GJA8;NBPF8;NBPF20;BCL9;NBPF12;NBPF11;NBPF10;GPR89B;GPR89A;GJA5	51205;5565;9557;2330;2703;728841;100288142;607;149013;200030;100132406;51463;653519;2702	GJA5|Atrial fibrillation, familial 11# Progressive familial heart block, type I# Atrial standstill, digenic@CX;GJA8|Cataract 1, multiple types@AR/AD			GJA5|AD;GJA8|AD	PRKAB2|HOM	PRKAB2|HOM;GPR89B|MULTIG;GPR89A|MULTIG	BCL9|MULTIG;PRKAB2|HOM@MULTIG;GPR89B|MULTIG;GPR89A|MULTIG;GJA5|HET@HOM@MULTIG;GJA8|HET	GJA5|121013@Atrial fibrillation, familial, 11, 614049 (3),121013@Atrial standstill, digenic (GJA5/SCN5A), 108770 (3);GJA8|600897@Cataract 1, multiple types, 116200 (3)	uc010ozv;uc021ovw;uc009wjc,uc010ozg;uc010ozl;uc010ozs;uc001epi,uc001epj;uc001eph;uc001epr;uc010oze;uc010ozf;uc001epq;uc021ovr;uc031pog;uc001epu;uc031poi;uc031poh;uc031poj;uc031pom;uc031pol;uc010ozk;uc009wjf;uc021ovs;uc001epy;uc021ovx;uc001epd;uc021ott;uc021ovt;uc009wjh,uc031pok,uc009wjg,uc001epm,uc010ozo,uc010ozp,uc001epo,uc001epn;uc021ovv;uc009wjm;uc009wjj;uc021ovq;uc001epz;uc009wji;uc021ovl;uc0…	uc010ozt;uc010ozu;uc010ozv;uc021ovw;uc010ozr;uc010ozs;uc021ovp;uc010ozy,uc001eqd,uc001eqc,uc031pol;uc010ozd;uc010oze;uc010ozf;uc010paa;uc021ott,uc031poc,uc010ozk,uc031poi;uc010ozc;uc009wjc,uc001epa,uc001eoz,uc010ozg,uc010ozh,uc031pog;uc010ozk;uc021ovl;uc009wjh,uc031pok,uc009wjg,uc001epm,uc010ozo,uc010ozp,uc001epo,uc001epn;uc031pok,uc009wjg,uc001epm,uc010ozo,uc010ozp,uc001epo,uc001epn,uc009wji,uc0…	uc010ozu;uc001eop,uc010ozb,uc001eot,uc001eos,uc010ozc,uc010ozd;uc010ozq;uc010ozr;uc010ozs;uc010ozx;uc009wjh,uc031pok,uc001epm,uc001epn;uc010ozd;uc010oze;uc010ozf;uc010ozg;uc021ott,uc031poc,uc010ozk,uc031poi;uc010ozl;uc010ozn;uc010ozh;uc010ozk;uc031poc,uc010ozk;uc010ozy,uc010ozx;uc031poi,uc021ovf;uc001epj;uc001eox,uc031pog;uc010ozt,uc010ozv;uc001eos;uc021ott,uc031poc,uc010ozk,uc031poi,uc021ovf;uc0…	GJA5|ISCA Haplosensitivity;GJA8|ISCA Haplosensitivity	1q21.1 recurrent microdeletion (susceptibility locus for neurodevelopmental disorders),1q21.1 recurrent microduplication (possible susceptibility locus for neurodevelopmental disorders)	64	91	2	89
G123224R	1	145764499	147887739	Gain	Male	G123224R|1|145764499|147887739|Gain|Male	Multiple Congenital Anomalies	187	0.434	2.12Mb	Likely Clinically Significant	q21.1q21.2	CA	De novo	30	gain#likely_clinically_significant:16,loss#likely_clinically_significant:14	37	gain#likely_clinically_significant:21,loss#likely_clinically_significant:16	Likely Clinically Significant	likely_clinically_significant	2123241	likely_clinically_significant	1q21.1;1q21.2	150000(3|clone)	52	hsa-mir-6077;hsa-mir-5087	ACP6;NBPF8;NBPF25P;PDIA3P1;RNU1-13P;NBPF13P;CHD1L;NBPF20;LOC728989;LOC100132057;MIR5087;BCL9;PRKAB2;FMO5;LOC101927468;MIR6077;PDZK1P2;NBPF12;NBPF11;NBPF10;GPR89B;GPR89A;LINC00624;GJA5;GJA8;RNVU1-8	51205;728841;101929780;171423;26860;644861;9557;100288142;728989;100132057;100847044;607;5565;2330;101927468;102466225;100034743;149013;200030;100132406;51463;653519;100289211;2702;2703;101447996	ACP6;NBPF8;NBPF25P;PDIA3P1;RNU1-13P;NBPF13P;CHD1L;NBPF20;LOC728989;LOC100132057;MIR5087;BCL9;PRKAB2;FMO5;LOC101927468;MIR6077;PDZK1P2;NBPF12;NBPF11;NBPF10;GPR89B;GPR89A;LINC00624;GJA5;GJA8;RNVU1-8	51205;728841;101929780;171423;26860;644861;9557;100288142;728989;100132057;100847044;607;5565;2330;101927468;102466225;100034743;149013;200030;100132406;51463;653519;100289211;2702;2703;101447996	ACP6;PRKAB2;CHD1L;FMO5;GJA8;NBPF8;NBPF20;BCL9;NBPF12;NBPF11;NBPF10;GPR89B;GPR89A;GJA5	51205;5565;9557;2330;2703;728841;100288142;607;149013;200030;100132406;51463;653519;2702	GJA5|Atrial fibrillation, familial 11# Progressive familial heart block, type I# Atrial standstill, digenic@CX;GJA8|Cataract 1, multiple types@AR/AD			GJA5|AD;GJA8|AD	PRKAB2|HOM	PRKAB2|HOM;GPR89B|MULTIG;GPR89A|MULTIG	BCL9|MULTIG;PRKAB2|HOM@MULTIG;GPR89B|MULTIG;GPR89A|MULTIG;GJA5|HET@HOM@MULTIG;GJA8|HET	GJA5|121013@Atrial fibrillation, familial, 11, 614049 (3),121013@Atrial standstill, digenic (GJA5/SCN5A), 108770 (3);GJA8|600897@Cataract 1, multiple types, 116200 (3)	uc010ozv;uc021ovw;uc009wjc,uc010ozg;uc010ozl;uc010ozs;uc001epi,uc001epj;uc001eph;uc001epr;uc010oze;uc010ozf;uc001epq;uc021ovr;uc031pog;uc001epu;uc031poi;uc031poh;uc031poj;uc031pom;uc031pol;uc010ozk;uc009wjf;uc021ovs;uc001epy;uc021ovx;uc001epd;uc021ott;uc021ovt;uc009wjh,uc031pok,uc009wjg,uc001epm,uc010ozo,uc010ozp,uc001epo,uc001epn;uc021ovv;uc009wjm;uc009wjj;uc021ovq;uc001epz;uc009wji;uc021ovl;uc0…	uc010ozt;uc010ozu;uc010ozv;uc021ovw;uc010ozr;uc010ozs;uc021ovp;uc010ozy,uc001eqd,uc001eqc,uc031pol;uc010ozd;uc010oze;uc010ozf;uc010paa;uc021ott,uc031poc,uc010ozk,uc031poi;uc010ozc;uc009wjc,uc001epa,uc001eoz,uc010ozg,uc010ozh,uc031pog;uc010ozk;uc021ovl;uc009wjh,uc031pok,uc009wjg,uc001epm,uc010ozo,uc010ozp,uc001epo,uc001epn;uc031pok,uc009wjg,uc001epm,uc010ozo,uc010ozp,uc001epo,uc001epn,uc009wji,uc0…	uc010ozu;uc001eop,uc010ozb,uc001eot,uc001eos,uc010ozc,uc010ozd;uc010ozq;uc010ozr;uc010ozs;uc010ozx;uc009wjh,uc031pok,uc001epm,uc001epn;uc010ozd;uc010oze;uc010ozf;uc010ozg;uc021ott,uc031poc,uc010ozk,uc031poi;uc010ozl;uc010ozn;uc010ozh;uc010ozk;uc031poc,uc010ozk;uc010ozy,uc010ozx;uc031poi,uc021ovf;uc001epj;uc001eox,uc031pog;uc010ozt,uc010ozv;uc001eos;uc021ott,uc031poc,uc010ozk,uc031poi,uc021ovf;uc0…	GJA5|ISCA Haplosensitivity;GJA8|ISCA Haplosensitivity	1q21.1 recurrent microdeletion (susceptibility locus for neurodevelopmental disorders),1q21.1 recurrent microduplication (possible susceptibility locus for neurodevelopmental disorders)	64	91	2	89
G120834	1	145804790	148817029	Gain	Male	G120834|1|145804790|148817029|Gain|Male	Developmental Delay	218	0.4134	3.01Mb	Likely Clinically Significant	q21.1q21.2	NDD	De novo	5	gain#likely_clinically_significant:4,loss#likely_clinically_significant:1	6	gain#likely_clinically_significant:5,loss#likely_clinically_significant:1	Likely Clinically Significant	likely_clinically_significant	3012240	clinically_significant	1q21.1;1q21.2	500000(6|clone;contig)	55	hsa-mir-6077;hsa-mir-5087	ACP6;NBPF9;NBPF8;NBPF25P;PPIAL4F;PDIA3P1;RNU1-13P;NBPF13P;CHD1L;NBPF20;LOC728989;PPIAL4C;PPIAL4B;PPIAL4E;LOC100132057;MIR5087;BCL9;RNVU1-19;PPIAL4D;PRKAB2;FMO5;LOC101927468;MIR6077;PDZK1P2;NBPF15;NBPF14;NBPF12;NBPF11;NBPF10;GPR89B;GPR89A;LINC00624;GJA5;GJA8;RNVU1-8	51205;400818;728841;101929780;728945;171423;26860;644861;9557;100288142;728989;653598;653505;730262;100132057;100847044;607;101954277;645142;5565;2330;101927468;102466225;100034743;284565;25832;149013;200030;100132406;51463;653519;100289211;2702;2703;101447996	ACP6;NBPF9;NBPF8;NBPF25P;PPIAL4F;PDIA3P1;RNU1-13P;NBPF13P;CHD1L;NBPF20;LOC728989;PPIAL4C;PPIAL4B;PPIAL4E;LOC100132057;MIR5087;BCL9;RNVU1-19;PPIAL4D;PRKAB2;FMO5;LOC101927468;MIR6077;PDZK1P2;NBPF15;NBPF14;NBPF12;NBPF11;NBPF10;GPR89B;GPR89A;LINC00624;GJA5;GJA8;RNVU1-8	51205;400818;728841;101929780;728945;171423;26860;644861;9557;100288142;728989;653598;653505;730262;100132057;100847044;607;101954277;645142;5565;2330;101927468;102466225;100034743;284565;25832;149013;200030;100132406;51463;653519;100289211;2702;2703;101447996	ACP6;NBPF9;NBPF8;CHD1L;NBPF20;PPIAL4C;PPIAL4B;PPIAL4E;PPIAL4D;PPIAL4F;PRKAB2;FMO5;NBPF15;NBPF14;NBPF12;NBPF11;NBPF10;GPR89B;GPR89A;GJA5;GJA8;BCL9	51205;400818;728841;9557;100288142;653598;653505;730262;645142;728945;5565;2330;284565;25832;149013;200030;100132406;51463;653519;2702;2703;607	GJA5|Atrial fibrillation, familial 11# Progressive familial heart block, type I# Atrial standstill, digenic@CX;GJA8|Cataract 1, multiple types@AR/AD			GJA5|AD;GJA8|AD	PRKAB2|HOM	PRKAB2|HOM;GPR89B|MULTIG;GPR89A|MULTIG	BCL9|MULTIG;PRKAB2|HOM@MULTIG;GPR89B|MULTIG;GPR89A|MULTIG;GJA5|HET@HOM@MULTIG;GJA8|HET	GJA5|121013@Atrial fibrillation, familial, 11, 614049 (3),121013@Atrial standstill, digenic (GJA5/SCN5A), 108770 (3);GJA8|600897@Cataract 1, multiple types, 116200 (3)	uc010ozv;uc009wjm;uc010ozq;uc010ozr;uc010ozs;uc021ovp;uc010pan;uc010oze;uc010ozf;uc010paa;uc010ozb;uc010ozl;uc009wji;uc010ozk;uc010pad;uc009wjh,uc031pok,uc009wjg,uc001epm,uc010ozo,uc010ozp,uc001epo,uc001epn;uc001eoz;uc001eox;uc001eov;uc001eou;uc001epv,uc001epw,uc010ozu,uc010ozt;uc021oxb;uc021oxc;uc021oxa;uc009wjx;uc009wjy;uc001erl;uc009wjc,uc010ozg;uc021ows;uc001erg;uc001erb;uc009wkt;uc010paz;uc0…	uc010ozt;uc010ozu;uc010ozv;uc021ovw;uc010pag;uc010ozr;uc010ozs;uc021owg,uc021ows,uc021owx,uc021owy;uc021ovp;uc010ozy,uc001eqd,uc001eqc,uc031pol;uc021owl,uc021owp,uc001erl,uc021owt,uc010paq,uc021oxa,uc010paw,uc010pav;uc010ozd;uc001eqf,uc010ozy,uc001eqg,uc001eqe,uc010ozx,uc009wjr,uc001eqd,uc001eqc,uc001eqa;uc010ozf;uc010paa;uc021ott,uc031poc,uc010ozk,uc031poi;uc010ozc;uc010paz;uc021owf,uc021owj,uc0…	uc010ozu;uc009wjh,uc031pok,uc001epm,uc001epn;uc010ozq;uc010ozr;uc010ozs;uc010paj;uc021owp,uc021owm,uc021owq;uc021owa,uc031pon,uc021owp,uc021owk,uc021owm,uc021owr,uc021owq,uc001erl;uc010ozx;uc010ozy;uc021owl,uc021owp,uc001erl,uc021owt,uc010paq,uc021oxa,uc010paw,uc010pav;uc010ozd;uc010ozf;uc010ozg;uc010paw;uc021ott,uc031poc,uc010ozk,uc031poi;uc031pon,uc021owp,uc021owk,uc021owm,uc021owq,uc001erl;uc0…	GJA5|ISCA Haplosensitivity;GJA8|ISCA Haplosensitivity	1q21.1 recurrent microdeletion (susceptibility locus for neurodevelopmental disorders),1q21.1 recurrent microduplication (possible susceptibility locus for neurodevelopmental disorders)	45	70	13	62
G112422	1	146074025	147887739	Gain	Female	G112422|1|146074025|147887739|Gain|Female	Developmental Delay	170	0.4621	1.81Mb	Likely Clinically Significant	q21.1q21.2	NDD	De novo	30	gain#likely_clinically_significant:16,loss#likely_clinically_significant:14	37	gain#likely_clinically_significant:21,loss#likely_clinically_significant:16	Likely Clinically Significant	likely_clinically_significant	1813715	likely_clinically_significant	1q21.1;1q21.2	100000(2|clone)	47	hsa-mir-6077;hsa-mir-5087	ACP6;NBPF8;NBPF25P;PDIA3P1;RNU1-13P;NBPF13P;CHD1L;NBPF20;LOC728989;LOC100132057;MIR5087;BCL9;PRKAB2;FMO5;LOC101927468;MIR6077;PDZK1P2;NBPF12;NBPF11;NBPF10;GPR89B;LINC00624;GJA5;GJA8;RNVU1-8	51205;728841;101929780;171423;26860;644861;9557;100288142;728989;100132057;100847044;607;5565;2330;101927468;102466225;100034743;149013;200030;100132406;51463;100289211;2702;2703;101447996	ACP6;NBPF8;NBPF25P;PDIA3P1;RNU1-13P;NBPF13P;CHD1L;NBPF20;LOC728989;LOC100132057;MIR5087;BCL9;PRKAB2;FMO5;LOC101927468;MIR6077;PDZK1P2;NBPF12;NBPF11;NBPF10;GPR89B;LINC00624;GJA5;GJA8;RNVU1-8	51205;728841;101929780;171423;26860;644861;9557;100288142;728989;100132057;100847044;607;5565;2330;101927468;102466225;100034743;149013;200030;100132406;51463;100289211;2702;2703;101447996	ACP6;PRKAB2;CHD1L;FMO5;GJA8;NBPF8;NBPF20;BCL9;NBPF12;NBPF11;NBPF10;GPR89B;GJA5	51205;5565;9557;2330;2703;728841;100288142;607;149013;200030;100132406;51463;2702	GJA5|Atrial fibrillation, familial 11# Progressive familial heart block, type I# Atrial standstill, digenic@CX;GJA8|Cataract 1, multiple types@AR/AD			GJA5|AD;GJA8|AD	PRKAB2|HOM	PRKAB2|HOM;GPR89B|MULTIG	BCL9|MULTIG;PRKAB2|HOM@MULTIG;GPR89B|MULTIG;GJA5|HET@HOM@MULTIG;GJA8|HET	GJA5|121013@Atrial fibrillation, familial, 11, 614049 (3),121013@Atrial standstill, digenic (GJA5/SCN5A), 108770 (3);GJA8|600897@Cataract 1, multiple types, 116200 (3)	uc010ozv;uc021ovw;uc001epg;uc001epd;uc010ozs;uc010ozn,uc001epe,uc010ozm;uc001eph;uc001epr;uc010ozl;uc031poc;uc001epq;uc021ovr;uc001ept;uc001epu;uc031poi;uc031poh;uc031poj;uc031pom;uc031pol;uc010ozk;uc009wjf;uc001epy;uc021ovx;uc010ozr;uc021ott;uc021ovt;uc009wjh,uc031pok,uc009wjg,uc001epm,uc010ozo,uc010ozp,uc001epo,uc001epn;uc021ovv;uc009wjm;uc009wjj;uc021ovq;uc001epz;uc009wji;uc021ovl;uc021ovm;uc0…	uc010ozt;uc010ozu;uc010ozv;uc021ovw;uc010ozr;uc010ozs;uc021ovp;uc010ozy,uc001eqd,uc001eqc,uc031pol;uc001eqf,uc010ozy,uc001eqg,uc001eqe,uc010ozx,uc009wjr,uc001eqd,uc001eqc,uc001eqa;uc010paa;uc021ott,uc031poc,uc010ozk,uc031poi;uc010ozo;uc010ozk;uc031poc,uc010ozk;uc009wjh,uc031pok,uc009wjg,uc001epm,uc010ozo,uc010ozp,uc001epo,uc001epn;uc031pok,uc009wjg,uc001epm,uc010ozo,uc010ozp,uc001epo,uc001epn,uc0…	uc009wjh,uc031pok,uc001epm,uc010ozp,uc001epo,uc001epn,uc009wji,uc010ozq;uc009wjh,uc031pok,uc001epm,uc001epn;uc009wjm;uc001epg;uc001epd;uc010ozu;uc031poi,uc021ovf,uc010ozl;uc001epk;uc001eph;uc031poc,uc010ozk,uc021ovf;uc001epn;uc010ozy;uc001epe,uc010ozm,uc009wjf;uc001epr;uc031poi;uc031poc;uc001epq;uc021ott,uc010ozk;uc001epw;uc021ott,uc031poc,uc010ozk,uc031poi;uc001epu;uc010ozl;uc001epr,uc009wjj;uc0…	GJA5|ISCA Haplosensitivity;GJA8|ISCA Haplosensitivity	1q21.1 recurrent microdeletion (susceptibility locus for neurodevelopmental disorders),1q21.1 recurrent microduplication (possible susceptibility locus for neurodevelopmental disorders)	74	94	1	91
G123735	9	134261917	141122114	Gain	Male	G123735|9|134261917|141122114|Gain|Male	Developmental Delay	400	0.4041	6.86Mb	Likely Clinically Significant	q34.13q34.3	NDD	De novo	1	gain#likely_clinically_significant:1	4	gain#clinically_significant:1,gain#likely_clinically_significant:2,gain#vus:1	Likely Clinically Significant	likely_clinically_significant	6860198	likely_clinically_significant	9q34.13;9q34.2;9q34.3	100000(2|contig)	4	hsa-mir-4479;hsa-mir-3689f;hsa-mir-3689e;hsa-mir-3689c;hsa-mir-3689b;hsa-mir-3689a;hsa-mir-3689d-2;hsa-mir-4673;hsa-mir-3689d-1;hsa-mir-3621;hsa-mir-4292;hsa-mir-6722;hsa-mir-4669;hsa-mir-7114;hsa-mir-6877;hsa-mir-4674;hsa-mir-548aw;hsa-mir-602;hsa-mir-126	DNLZ;NELFB;LOC101928786;MAN1B1;NPDC1;RAPGEF1;UBAC1;CCDC183-AS1;LHX3;FAM163B;NTNG2;C9orf173-AS1;C9orf163;CACNA1B;DDX31;NSMF;SLC34A3;MIR4292;RNF208;GRIN1;WDR5;ENTPD2;PRRC2B;SNORA17;MRPS2;ENTPD8;FAM69B;NDOR1;ARRDC1;SNAPC4;MAN1B1-AS1;BRD3;DBH;SAPCD2;INPP5E;BARHL1;SLC2A6;C9orf171;OLFM1;MIR4669;DBH-AS1;EGFL7;SNHG7;EHMT1-IT1;EXD3;TUBB4B;REXO4;PHPT1;QSOX2;MAMDC4;MED22;TRAF2;MED27;PPP1R26;C9orf173;GTF3C5;…	728489;25920;101928786;11253;56654;2889;10422;100131193;8022;642968;84628;100129722;158055;774;64794;26012;142680;100422860;727800;2902;11091;954;84726;677804;51116;377841;138311;27158;92714;6621;100289341;8019;1621;89958;56623;56751;11182;389799;10439;100616236;138948;51162;84973;643210;54932;10383;57109;29085;169714;158056;6837;7186;9442;9858;441476;9328;9329;100506599;9919;389813;11092;9719;61…	DNLZ;NELFB;LOC101928786;MAN1B1;NPDC1;RAPGEF1;UBAC1;CCDC183-AS1;LHX3;FAM163B;NTNG2;C9orf173-AS1;C9orf163;CACNA1B;DDX31;NSMF;SLC34A3;MIR4292;RNF208;GRIN1;WDR5;ENTPD2;PRRC2B;SNORA17;MRPS2;ENTPD8;FAM69B;NDOR1;ARRDC1;SNAPC4;MAN1B1-AS1;BRD3;DBH;SAPCD2;INPP5E;BARHL1;SLC2A6;C9orf171;OLFM1;MIR4669;DBH-AS1;EGFL7;SNHG7;EHMT1-IT1;EXD3;TUBB4B;REXO4;PHPT1;QSOX2;MAMDC4;MED22;TRAF2;MED27;PPP1R26;C9orf173;GTF3C5;…	728489;25920;101928786;11253;56654;2889;10422;100131193;8022;642968;84628;100129722;158055;774;64794;26012;142680;100422860;727800;2902;11091;954;84726;677804;51116;377841;138311;27158;92714;6621;100289341;8019;1621;89958;56623;56751;11182;389799;10439;100616236;138948;51162;84973;643210;54932;10383;57109;29085;169714;158056;6837;7186;9442;9858;441476;9328;9329;100506599;9919;389813;11092;9719;61…	DNLZ;NELFB;MAN1B1;NPDC1;RAPGEF1;UBAC1;LHX3;FAM163B;NTNG2;C9orf163;CACNA1B;DDX31;NSMF;SLC34A3;RNF208;GRIN1;WDR5;ENTPD2;PRRC2B;MRPS2;ENTPD8;FAM69B;NDOR1;ARRDC1;SNAPC4;BRD3;DBH;SAPCD2;INPP5E;BARHL1;SLC2A6;C9orf171;OLFM1;C9orf173;C9orf172;EGFL7;MRPL41;EXD3;TUBB4B;REXO4;PHPT1;QSOX2;MAMDC4;MED22;MED27;PPP1R26;GTF3C5;GTF3C4;SEC16A;C9orf9;ADAMTSL2;RPL7A;CEL;SOHLH1;LCN15;TPRN;CARD9;PNPLA7;LCN10;LCN12;SURF…	728489;25920;11253;56654;2889;10422;8022;642968;84628;158055;774;64794;26012;142680;727800;2902;11091;954;84726;51116;377841;138311;27158;92714;6621;8019;1621;89958;56623;56751;11182;389799;10439;441476;389813;51162;64975;54932;10383;57109;29085;169714;158056;6837;9442;9858;9328;9329;9919;11092;9719;6130;1056;402381;389812;286262;64170;375775;414332;286256;6834;20;6835;643596;6836;10811;6838;2220…	MAN1B1|Mental retardation, autosomal recessive 15@AR;LHX3|Pituitary hormone deficiency, combined, 3@AR;NSMF|Hypogonadotropic hypogonadism 9 with or without anosmia@AD;SLC34A3|Hypophosphatemic rickets with hypercalciuria, hereditary@AR;GRIN1|Mental retardation, autosomal dominant 8@AD;DBH|Dopamine beta-hydroxylase deficiency@AR;INPP5E|Joubert syndrome 1# Mental retardation, truncal obesity, retina…	MAN1B1|AR;LHX3|AR;SLC34A3|AR;GRIN1|AD;DBH|AR;INPP5E|AR;ADAMTSL2|AR;TPRN|CX;SURF1|AR;POMT1|AR;ADAMTS13|AR;TSC1|AD;EHMT1|AD;SETX|AD;AGPAT2|AR;KCNT1|AD	MAN1B1|AR;LHX3|AR;SLC34A3|AR;INPP5E|AR;ADAMTSL2|AR;SURF1|AR;POMT1|AR;TSC1|AD;EHMT1|AD;SETX|AD;COL5A1|AD;AGPAT2|AR;NOTCH1|CX;KCNT1|AD	MAN1B1|AR;LHX3|AR;NSMF|AD;SLC34A3|AR;DBH|AR;INPP5E|AR;ADAMTSL2|AR;CEL|AD;TPRN|CX;CARD9|AR;SURF1|AR;POMT1|AR;ADAMTS13|AR;TSC1|AD;EHMT1|AD;SETX|AR@AD;COL5A1|AD;AGPAT2|AR;GFI1B|AD;NOTCH1|CX@AD;KCNT1|AD	RAPGEF1|HOM;LHX3|HOM;NTNG2|HOM;CACNA1B|HOM;GRIN1|HET;ENTPD2|HOM;DBH|HOM;INPP5E|HOM;BARHL1|HOM;OLFM1|HOM;SURF1|HOM;VAV2|HOM;TSC1|HOM;EHMT1|HET;PTGDS|HOM;RXRA|HOM;AK8|HOM;ABCA2|HOM;NRARP|HOM;AGPAT2|HOM;TMEM8C|HOM;GPSM1|HOM;NOTCH1|HET	LHX3|HOM;CACNA1B|HOM;SLC34A3|MULTIG;GRIN1|HET;DBH|HOM@MULTIG;INPP5E|HOM;MED22|HET;TRAF2|HOM;CEL|MULTIG;SURF1|HOM;ANAPC2|MULTIG;TSC1|HOM@MULTIG;EHMT1|HOM;RXRA|HET@HOM;ABCA2|HOM;NRARP|HOM;AGPAT2|HOM;TMEM8C|HOM;GPSM1|HOM;NOTCH1|HET	NELFB|HOM;RAPGEF1|HOM;LHX3|HOM;NTNG2|HOM;CACNA1B|HOM;SLC34A3|HOM;GRIN1|HET@HOM;ENTPD2|HOM;DBH|HOM@MULTIG;INPP5E|HOM;BARHL1|HOM;OLFM1|HOM;EGFL7|HOM;TRAF2|HOM;CEL|HOM@MULTIG;SOHLH1|HOM;CARD9|HOM;SURF1|HOM;CACFD1|HOM;FCN1|HOM;ANAPC2|HOM@MULTIG;POMT1|HET@HOM;VAV2|HOM@MULTIG;ADAMTS13|HOM;TSC1|HET@HOM@MULTIG;EHMT1|HOM@MULTIG;PTGDS|HOM@MULTIG;RALGDS|HOM;RXRA|HET@HOM@MULTIG;COL5A1|HET@HOM;ABCA2|HOM;NRARP…	MAN1B1|604346@Mental retardation, autosomal recessive 15, 614202 (3);LHX3|600577@Pituitary hormone deficiency, combined, 3, 221750 (3);NSMF|608137@Hypogonadotropic hypogonadism 9 with or without anosmia, 614838 (3);SLC34A3|609826@Hypophosphatemic rickets with hypercalciuria, 241530 (3);GRIN1|138249@Mental retardation, autosomal dominant 8, 614254 (3);DBH|609312@Dopamine beta-hydroxylase deficienc…	uc022bpz,uc011mem,uc004ckl,uc022bpy;uc004civ,uc011med,uc010nbq,uc011mef,uc011mee;uc004clx,uc004clw,uc011mes,uc004cly;uc022bqe;uc022bqd;uc022bqg;uc004coi;uc022bqa;uc022bqc;uc022bqb;uc011mfa;uc022bql;uc011mfc;uc004coa;uc004cof;uc022bqh;uc022bqk;uc022bqj;uc004cdi;uc004cdh;uc004cde;uc004cdb;uc004cdz;uc004cdy;uc004cdq;uc004cdp;uc022bou,uc022bov;uc004cgz,uc022bpm;uc004cbj,uc010mzt;uc010mzo,uc010mzl,uc0…	uc004chx,uc010nbo;uc004ccz,uc010nad;uc004cid;uc022bpz,uc011mem,uc004ckl,uc022bpy;uc004cln,uc004clo,uc004cli;uc004cjj,uc004cjk,uc004cjm,uc004cji,uc004cjh,uc004cjl,uc010nbs;uc004cdt,uc004cdx,uc004cdr,uc004cdv,uc004cdu,uc004cdw,uc004cdy,uc004cdz;uc004cdp,uc004cdt,uc004cdx,uc004cdv,uc004cdu,uc004cdw,uc004cdz;uc004clx,uc004clw,uc011mes,uc004cly;uc011mex;uc004cid,uc010nbp,uc004cie;uc031tfw;uc004cld,uc0…	uc004cnb,uc004cna,uc004cmz;uc004cdp,uc004cdt,uc004cdx,uc004cdv,uc004cdu,uc004cdw,uc004cdz;uc004clx,uc004clw,uc011mes,uc004cly;uc011mex;uc022bqe;uc022bqd;uc004coi;uc022bqa;uc022bqb;uc011mfa;uc011mfc;uc004coa;uc011mfe;uc004cau,uc004cav,uc011mci,uc004caw,uc004cax;uc022bqj;uc004cdn;uc011mcw,uc004ccw,uc011mcx;uc004cfl,uc004cfk,uc010nar;uc004cbe,uc011mco;uc004cdi;uc004cdh;uc011mdq,uc010nbf;uc004cde;uc0…	EHMT1|ISCA Triplosensitivity,EHMT1|ISCA Haplosensitivity;TSC1|ISCA Haplosensitivity	9q subtelomeric deletion syndrome	3	96	3	93
G112149	9	137180573	140436145	Gain	Female	G112149|9|137180573|140436145|Gain|Female	Multiple Congenital Anomalies	125	0.4387	3.26Mb	Likely Clinically Significant	q34.2q34.3	CA	De novo	1	gain#likely_clinically_significant:1	5	gain#clinically_significant:1,gain#likely_clinically_significant:3,gain#vus:1	Likely Clinically Significant	likely_clinically_significant	3255573	likely_clinically_significant	9q34.3;9q34.2	50000(1|contig)	2	hsa-mir-4479;hsa-mir-3689f;hsa-mir-3689e;hsa-mir-3689c;hsa-mir-3689b;hsa-mir-3689a;hsa-mir-3689d-2;hsa-mir-3689d-1;hsa-mir-4292;hsa-mir-6722;hsa-mir-4669;hsa-mir-7114;hsa-mir-3621;hsa-mir-4674;hsa-mir-4673;hsa-mir-126	DNLZ;NELFB;MAN1B1;NPDC1;UBAC1;CCDC183-AS1;LHX3;C9orf173-AS1;C9orf163;NSMF;SLC34A3;MIR4292;RNF208;GRIN1;NOXA1;ENTPD2;SNORA17;MRPS2;ENTPD8;FAM69B;SNAPC4;MAN1B1-AS1;INPP5E;TUBB4B;MIR4669;C9orf172;EGFL7;SNHG7;EXD3;PHPT1;QSOX2;MAMDC4;MIR3689D1;PPP1R26;C9orf173;PPP1R26-AS1;SEC16A;MIR4479;MIR4674;MIR4673;SOHLH1;LCN15;CARD9;PNPLA7;LCN10;LCN12;MIR3689F;SAPCD2;RNF224;FCN2;FCN1;TPRN;GLT6D1;ANAPC2;LINC01502;…	728489;25920;11253;56654;10422;100131193;8022;100129722;158055;26012;142680;100422860;727800;2902;10811;954;677804;51116;377841;138311;6621;100289341;56623;10383;100616236;389813;51162;84973;54932;29085;169714;158056;100616131;9858;441476;100506599;9919;100616480;100616301;100616242;402381;389812;64170;375775;414332;286256;100616212;89958;643596;2220;2219;286262;360203;29882;100130954;157922;1005…	DNLZ;NELFB;MAN1B1;NPDC1;UBAC1;CCDC183-AS1;LHX3;C9orf173-AS1;C9orf163;NSMF;SLC34A3;MIR4292;RNF208;GRIN1;NOXA1;ENTPD2;SNORA17;MRPS2;ENTPD8;FAM69B;SNAPC4;MAN1B1-AS1;INPP5E;TUBB4B;MIR4669;C9orf172;EGFL7;SNHG7;EXD3;PHPT1;QSOX2;MAMDC4;MIR3689D1;PPP1R26;C9orf173;PPP1R26-AS1;SEC16A;MIR4479;MIR4674;MIR4673;SOHLH1;LCN15;CARD9;PNPLA7;LCN10;LCN12;MIR3689F;SAPCD2;RNF224;FCN2;FCN1;TPRN;GLT6D1;ANAPC2;LINC01502;…	728489;25920;11253;56654;10422;100131193;8022;100129722;158055;26012;142680;100422860;727800;2902;10811;954;677804;51116;377841;138311;6621;100289341;56623;10383;100616236;389813;51162;84973;54932;29085;169714;158056;100616131;9858;441476;100506599;9919;100616480;100616301;100616242;402381;389812;64170;375775;414332;286256;100616212;89958;643596;2220;2219;286262;360203;29882;100130954;157922;1005…	DNLZ;NELFB;MAN1B1;NPDC1;UBAC1;LHX3;C9orf163;NSMF;SLC34A3;RNF208;GRIN1;NOXA1;ENTPD2;MRPS2;ENTPD8;FAM69B;SNAPC4;INPP5E;TUBB4B;C9orf173;C9orf172;EGFL7;EXD3;PHPT1;QSOX2;MAMDC4;PPP1R26;SEC16A;SOHLH1;LCN15;CARD9;PNPLA7;LCN10;LCN12;SAPCD2;RNF224;FCN2;FCN1;TPRN;GLT6D1;ANAPC2;CAMSAP1;TMEM210;C9orf116;LCNL1;SDCCAG3;OLFM1;CCDC183;OBP2A;TMEM203;PTGDS;FBXW5;CLIC3;RXRA;COL5A1;UAP1L1;TMEM141;NDOR1;NRARP;ABCA2;A…	728489;25920;11253;56654;10422;8022;158055;26012;142680;727800;2902;10811;954;51116;377841;138311;6621;56623;10383;441476;389813;51162;54932;29085;169714;158056;9858;9919;402381;389812;64170;375775;414332;286256;89958;643596;2220;2219;286262;360203;29882;157922;100505993;138162;401562;10807;10439;84960;29991;94107;5730;54461;9022;6256;1289;91373;85014;27158;441478;20;10555;401563;54863;26086;1580…	MAN1B1|Mental retardation, autosomal recessive 15@AR;LHX3|Pituitary hormone deficiency, combined, 3@AR;NSMF|Hypogonadotropic hypogonadism 9 with or without anosmia@AD;SLC34A3|Hypophosphatemic rickets with hypercalciuria, hereditary@AR;GRIN1|Mental retardation, autosomal dominant 8@AD;INPP5E|Joubert syndrome 1# Mental retardation, truncal obesity, retinal dystrophy, and micropenis (MORM syndrome)@…	MAN1B1|AR;LHX3|AR;SLC34A3|AR;GRIN1|AD;INPP5E|AR;TPRN|CX;AGPAT2|AR;KCNT1|AD	MAN1B1|AR;LHX3|AR;SLC34A3|AR;INPP5E|AR;COL5A1|AD;AGPAT2|AR;KCNT1|AD;NOTCH1|CX	MAN1B1|AR;LHX3|AR;NSMF|AD;SLC34A3|AR;INPP5E|AR;CARD9|AR;TPRN|CX;COL5A1|AD;AGPAT2|AR;KCNT1|AD;NOTCH1|CX@AD	LHX3|HOM;GRIN1|HET;ENTPD2|HOM;INPP5E|HOM;OLFM1|HOM;PTGDS|HOM;RXRA|HOM;NRARP|HOM;ABCA2|HOM;AGPAT2|HOM;GPSM1|HOM;NOTCH1|HET	LHX3|HOM;SLC34A3|MULTIG;GRIN1|HET;INPP5E|HOM;ANAPC2|MULTIG;RXRA|HET@HOM;NRARP|HOM;ABCA2|HOM;AGPAT2|HOM;GPSM1|HOM;TRAF2|HOM;NOTCH1|HET	NELFB|HOM;LHX3|HOM;SLC34A3|HOM;GRIN1|HET@HOM;ENTPD2|HOM;INPP5E|HOM;EGFL7|HOM;SOHLH1|HOM;CARD9|HOM;FCN1|HOM;ANAPC2|HOM@MULTIG;OLFM1|HOM;PTGDS|HOM@MULTIG;RXRA|HET@HOM@MULTIG;COL5A1|HET@HOM;NRARP|HET@HOM;ABCA2|HOM;AGPAT2|HOM;GPSM1|HOM@MULTIG;TRAF2|HOM;NOTCH1|HET@HOM@MULTIG;FUT7|HOM@MULTIG	MAN1B1|604346@Mental retardation, autosomal recessive 15, 614202 (3);LHX3|600577@Pituitary hormone deficiency, combined, 3, 221750 (3);NSMF|608137@Hypogonadotropic hypogonadism 9 with or without anosmia, 614838 (3);SLC34A3|609826@Hypophosphatemic rickets with hypercalciuria, 241530 (3);GRIN1|138249@Mental retardation, autosomal dominant 8, 614254 (3);INPP5E|613037@Joubert syndrome 1, 213300 (3),6…	uc004cgk;uc022bpz,uc011mem,uc004ckl,uc022bpy;uc004cgo;uc004cgm;uc004cgr;uc004cgt;uc004cgx;uc004cgy;uc004civ,uc011med,uc010nbq,uc011mef,uc011mee;uc004clx,uc004clw,uc011mes,uc004cly;uc022bqe;uc022bqd;uc022bqg;uc022bqa;uc022bqc;uc022bqb;uc011mfa;uc004cgb,uc010nau,uc004cgc,uc010nav;uc022bqh;uc004cld,uc011meo,uc010ncc;uc004clf;uc010nbk,uc011mdy;uc011mdt;uc004clc;uc010nbe,uc004cgl;uc022bpr;uc022bps;uc0…	uc004chx,uc010nbo;uc022bpz,uc011mem,uc004ckl,uc022bpy;uc004cln,uc004clo,uc004cli;uc004cjj,uc004cjk,uc004cjm,uc004cji,uc004cjh,uc004cjl,uc010nbs;uc004clx,uc004clw,uc011mes,uc004cly;uc011mex;uc004cid,uc010nbp,uc004cie;uc031tfw;uc004cld,uc011mep,uc011meo,uc010ncc;uc022bqe;uc022bqd;uc022bqg;uc022bqa;uc022bqc;uc022bqb;uc011mfa;uc022bqh;uc004chx,uc004chw,uc004chv,uc004cht,uc010nbn,uc004chu,uc004chs;uc0…	uc004cgb;uc004cgc;uc004cjj,uc004cji,uc010nbs,uc004cjn;uc004chx,uc004chw,uc011mea,uc004chv,uc004cht,uc010nbn,uc004chu,uc004chr,uc004chq,uc004chs;uc010nbu,uc004cjv,uc011mek,uc010nbw,uc010nbv;uc004cgk;uc004cfl,uc004cfk,uc010nar;uc004cne,uc010ncj,uc004cnf,uc011mfa,uc004cnd;uc004cgo;uc004cgl;uc004cmi;uc004cgr;uc004cgq;uc004cgv;uc004cgt;uc004chz,uc004cia;uc004cgz;uc011mdz,uc004chl,uc010nbl,uc004chm;uc0…	-	-	-	98	0	94
G130753	9	138758254	140796624	Gain	Male	G130753|9|138758254|140796624|Gain|Male	Autism	137	0.4325	2.04Mb	Likely Clinically Significant	q34.3	NDD	De novo	1	gain#likely_clinically_significant:1	6	gain#clinically_significant:1,gain#likely_clinically_significant:4,gain#vus:1	Likely Clinically Significant	likely_clinically_significant	2038371	likely_clinically_significant	9q34.3	50000(1|contig)	2	hsa-mir-4479;hsa-mir-126;hsa-mir-602;hsa-mir-4292;hsa-mir-6722;hsa-mir-7114;hsa-mir-3621;hsa-mir-4674;hsa-mir-4673	DNLZ;NELFB;MAN1B1;NPDC1;UBAC1;CCDC183-AS1;LHX3;C9orf173-AS1;C9orf163;CACNA1B;NSMF;SLC34A3;MIR4292;RNF208;GRIN1;NOXA1;ENTPD2;SNORA17;ENTPD8;FAM69B;ARRDC1;SNAPC4;MAN1B1-AS1;INPP5E;TUBB4B;C9orf173;C9orf172;EGFL7;SNHG7;EXD3;PHPT1;QSOX2;MAMDC4;SEC16A;MIR4479;MIR4674;MIR4673;MRPL41;LCN15;CARD9;PNPLA7;LCN10;LCN12;SAPCD2;RNF224;TPRN;ANAPC2;MIR602;CAMSAP1;TMEM210;LCNL1;SDCCAG3;EHMT1-IT1;ARRDC1-AS1;CCDC183…	728489;25920;11253;56654;10422;100131193;8022;100129722;158055;774;26012;142680;100422860;727800;2902;10811;954;677804;377841;138311;92714;6621;100289341;56623;10383;441476;389813;51162;84973;54932;29085;169714;158056;9919;100616480;100616301;100616242;64975;389812;64170;375775;414332;286256;89958;643596;286262;29882;693187;157922;100505993;401562;10807;643210;85026;84960;79813;94107;5730;406913;…	DNLZ;NELFB;MAN1B1;NPDC1;UBAC1;CCDC183-AS1;LHX3;C9orf173-AS1;C9orf163;CACNA1B;NSMF;SLC34A3;MIR4292;RNF208;GRIN1;NOXA1;ENTPD2;SNORA17;ENTPD8;FAM69B;ARRDC1;SNAPC4;MAN1B1-AS1;INPP5E;TUBB4B;C9orf173;C9orf172;EGFL7;SNHG7;EXD3;PHPT1;QSOX2;MAMDC4;SEC16A;MIR4479;MIR4674;MIR4673;MRPL41;LCN15;CARD9;PNPLA7;LCN10;LCN12;SAPCD2;RNF224;TPRN;ANAPC2;MIR602;CAMSAP1;TMEM210;LCNL1;SDCCAG3;EHMT1-IT1;ARRDC1-AS1;CCDC183…	728489;25920;11253;56654;10422;100131193;8022;100129722;158055;774;26012;142680;100422860;727800;2902;10811;954;677804;377841;138311;92714;6621;100289341;56623;10383;441476;389813;51162;84973;54932;29085;169714;158056;9919;100616480;100616301;100616242;64975;389812;64170;375775;414332;286256;89958;643596;286262;29882;693187;157922;100505993;401562;10807;643210;85026;84960;79813;94107;5730;406913;…	DNLZ;PHPT1;LCN6;QSOX2;MAMDC4;C8G;LCN8;MAN1B1;LRRC26;LCNL1;ZMYND19;NRARP;UBAC1;RABL6;SEC16A;CCDC183;ENTPD2;EHMT1;FUT7;LHX3;RNF208;PMPCA;NPDC1;C9orf163;CACNA1B;SLC34A3;LCN15;NELFB;CARD9;TMEM203;PNPLA7;LCN10;C9orf142;LCN12;NACC2;EXD3;GRIN1;C9orf69;RNF224;FBXW5;NOXA1;DPP7;EDF1;TRAF2;PTGDS;CLIC3;SSNA1;TPRN;SDCCAG3;FAM69B;NDOR1;UAP1L1;ARRDC1;TMEM141;SNAPC4;CYSRT1;ANAPC2;SAPCD2;INPP5E;DPH7;TUBB4B;CAMSAP…	728489;29085;158062;169714;158056;733;138307;11253;389816;401562;116225;441478;10422;55684;9919;84960;954;79813;2529;8022;727800;23203;56654;158055;774;142680;389812;25920;64170;94107;375775;414332;286257;286256;138151;54932;2902;90120;643596;54461;10811;29952;8721;7186;5730;9022;8636;286262;10807;138311;27158;91373;92714;85014;6621;375791;29882;89958;56623;92715;10383;157922;4851;441476;389813;5…	MAN1B1|Mental retardation, autosomal recessive 15@AR;LHX3|Pituitary hormone deficiency, combined, 3@AR;NSMF|Hypogonadotropic hypogonadism 9 with or without anosmia@AD;SLC34A3|Hypophosphatemic rickets with hypercalciuria, hereditary@AR;GRIN1|Mental retardation, autosomal dominant 8@AD;INPP5E|Joubert syndrome 1# Mental retardation, truncal obesity, retinal dystrophy, and micropenis (MORM syndrome)@…	MAN1B1|AR;LHX3|AR;SLC34A3|AR;GRIN1|AD;INPP5E|AR;TPRN|CX;EHMT1|AD;AGPAT2|AR	MAN1B1|AR;LHX3|AR;SLC34A3|AR;INPP5E|AR;EHMT1|AD;AGPAT2|AR;NOTCH1|CX	MAN1B1|AR;LHX3|AR;NSMF|AD;SLC34A3|AR;INPP5E|AR;CARD9|AR;TPRN|CX;EHMT1|AD;AGPAT2|AR;NOTCH1|CX@AD	LHX3|HOM;CACNA1B|HOM;GRIN1|HET;ENTPD2|HOM;INPP5E|HOM;EHMT1|HET;PTGDS|HOM;NRARP|HOM;ABCA2|HOM;AGPAT2|HOM;GPSM1|HOM;NOTCH1|HET	LHX3|HOM;CACNA1B|HOM;SLC34A3|MULTIG;GRIN1|HET;INPP5E|HOM;ANAPC2|MULTIG;EHMT1|HOM;NRARP|HOM;ABCA2|HOM;AGPAT2|HOM;GPSM1|HOM;TRAF2|HOM;NOTCH1|HET	NELFB|HOM;LHX3|HOM;CACNA1B|HOM;SLC34A3|HOM;GRIN1|HET@HOM;ENTPD2|HOM;INPP5E|HOM;EGFL7|HOM;MRPL41|HOM;CARD9|HOM;ANAPC2|HOM@MULTIG;EHMT1|HOM@MULTIG;PTGDS|HOM@MULTIG;NRARP|HET@HOM;ABCA2|HOM;AGPAT2|HOM;GPSM1|HOM@MULTIG;TRAF2|HOM;NOTCH1|HET@HOM@MULTIG;FUT7|HOM@MULTIG	MAN1B1|604346@Mental retardation, autosomal recessive 15, 614202 (3);LHX3|600577@Pituitary hormone deficiency, combined, 3, 221750 (3);NSMF|608137@Hypogonadotropic hypogonadism 9 with or without anosmia, 614838 (3);SLC34A3|609826@Hypophosphatemic rickets with hypercalciuria, 241530 (3);GRIN1|138249@Mental retardation, autosomal dominant 8, 614254 (3);INPP5E|613037@Joubert syndrome 1, 213300 (3),6…	uc004cnm,uc004cnk;uc004cjq,uc011mei;uc022bpz,uc011mem,uc004ckl,uc022bpy;uc004cgr;uc004cgt;uc004cgx;uc004cgy;uc004civ,uc011med,uc010nbq,uc011mef,uc011mee;uc004clx,uc004clw,uc011mes,uc004cly;uc022bqe;uc022bqd;uc022bqg;uc022bqa;uc022bqc;uc022bqb;uc011mfa;uc022bql;uc011mfc;uc004coa;uc004cof;uc022bqh;uc022bqk;uc022bqj;uc004cld,uc011meo,uc010ncc;uc004clf;uc010nbk,uc011mdy;uc011mdt;uc004clc;uc004coe;uc0…	uc004chx,uc010nbo;uc022bpz,uc011mem,uc004ckl,uc022bpy;uc004cln,uc004clo,uc004cli;uc004cjj,uc004cjk,uc004cjm,uc004cji,uc004cjh,uc004cjl,uc010nbs;uc004clx,uc004clw,uc011mes,uc004cly;uc004cid,uc010nbp,uc004cie;uc004cld,uc011mep,uc011meo,uc010ncc;uc022bqe;uc022bqd;uc022bqg;uc022bqa;uc022bqc;uc022bqb;uc011mfa;uc022bql;uc011mfc;uc004coa;uc004cof;uc022bqh;uc022bqj;uc004chx,uc004chw,uc004chv,uc004cht,uc0…	uc010ncg,uc004cmr;uc004chx,uc004chw,uc011mea,uc004chv,uc004cht,uc010nbn,uc004chu,uc004chr,uc004chq,uc004chs;uc004cjj,uc004cji,uc010nbs,uc004cjn;uc004coa;uc010nbu,uc004cjv,uc011mek,uc010nbw,uc010nbv;uc004cmy;uc010nci;uc004cne,uc010ncj,uc004cnf,uc011mfa,uc004cnd;uc004chd,uc011mdu,uc022bpn,uc004che;uc004cmi;uc004cgr;uc004cgq;uc004cgv;uc004cgt;uc004chz,uc004cia;uc004cgz;uc011mdz,uc004chl,uc010nbl,uc0…	EHMT1|ISCA Triplosensitivity,EHMT1|ISCA Haplosensitivity	9q subtelomeric deletion syndrome	11	97	0	94
G132256	16	20527428	27292761	Gain	Female	G132256|16|20527428|27292761|Gain|Female	Developmental Delay	325	0.816	6.77Mb	Likely Clinically Significant	p12.3p12.1	NDD	De novo	1	gain#likely_clinically_significant:1	83	gain#likely_clinically_significant:1,gain#cnv_(seen_in_normal_individuals):82	Likely Clinically Significant	likely_clinically_significant	6765334	likely_clinically_significant	16p12.3;16p12.2;16p12.1	-	11	hsa-mir-1273h;hsa-mir-548w;hsa-mir-3680-1	LCMT1;ARHGAP17;HS3ST2;EARS2;EEF2K;PLK1;IGSF6;LOC653786;CHP2;LYRM1;POLR3E;TNRC6A;ANKS4B;TMEM159;DCTN5;THUMPD1;SMG1P3;SMG1P1;ACSM1;CDR2;ACSM3;ZP2;SCNN1G;NPIPB3;SLC5A11;NPIPB5;SCNN1B;RRN3P3;RRN3P1;VWA3A;ERN2;NSMCE1;SNX29P1;METTL9;LCMT1-AS2;NDUFAB1;PRKCB;COG7;LOC81691;ACSM2B;CRYM;DCUN1D3;AQP8;USP31;LINC01567;CRYM-AS1;MIR548AA2;SLC7A5P2;C16orf82;DNAH3;HS3ST4;LOC101927814;ZKSCAN2;LCMT1-AS1;OTOA;PALB2;E…	51451;55114;9956;124454;29904;5347;10261;653786;63928;57149;55718;27327;257629;57146;84516;55623;100271836;641298;116285;1039;6296;7783;6340;23117;115584;100132247;6338;100131998;730092;146177;10595;197370;100652781;51108;100506655;4706;5579;91949;81691;348158;1428;123879;343;57478;400511;400508;100500895;387254;162083;55567;9951;101927814;342357;102723510;146183;79728;112479;5930;79831;56061;230…	LCMT1;ARHGAP17;HS3ST2;EARS2;EEF2K;PLK1;IGSF6;LOC653786;CHP2;LYRM1;POLR3E;TNRC6A;ANKS4B;TMEM159;DCTN5;THUMPD1;SMG1P3;SMG1P1;ACSM1;CDR2;ACSM3;ZP2;SCNN1G;NPIPB3;SLC5A11;NPIPB5;SCNN1B;RRN3P3;RRN3P1;VWA3A;ERN2;NSMCE1;SNX29P1;METTL9;LCMT1-AS2;NDUFAB1;PRKCB;COG7;LOC81691;ACSM2B;CRYM;DCUN1D3;AQP8;USP31;LINC01567;CRYM-AS1;MIR548AA2;SLC7A5P2;C16orf82;DNAH3;HS3ST4;LOC101927814;ZKSCAN2;LCMT1-AS1;OTOA;PALB2;E…	51451;55114;9956;124454;29904;5347;10261;653786;63928;57149;55718;27327;257629;57146;84516;55623;100271836;641298;116285;1039;6296;7783;6340;23117;115584;100132247;6338;100131998;730092;146177;10595;197370;100652781;51108;100506655;4706;5579;91949;81691;348158;1428;123879;343;57478;400511;400508;100500895;387254;162083;55567;9951;101927814;342357;102723510;146183;79728;112479;5930;79831;56061;230…	LCMT1;HS3ST4;HS3ST2;EARS2;NDUFAB1;PLK1;IGSF6;CHP2;LYRM1;POLR3E;TNRC6A;ANKS4B;TMEM159;DCTN5;THUMPD1;ARHGAP17;ACSM1;CDR2;ACSM3;ZP2;SCNN1G;NPIPB3;SLC5A11;NPIPB5;SCNN1B;ERN2;EEF2K;METTL9;PRKCB;COG7;LOC81691;ACSM2B;CRYM;DCUN1D3;AQP8;USP31;KDM8;VWA3A;C16orf82;DNAH3;ZKSCAN2;OTOA;PALB2;ERI2;RBBP6;UBFD1;GGA2;NSMCE1;C16orf52;CACNG3;UQCRC2;PDZD9	51451;9951;9956;124454;4706;5347;10261;63928;57149;55718;27327;257629;57146;84516;55623;55114;116285;1039;6296;7783;6340;23117;115584;100132247;6338;10595;29904;51108;5579;91949;81691;348158;1428;123879;343;57478;79831;146177;162083;55567;342357;146183;79728;112479;5930;56061;23062;197370;730094;10368;7385;255762	EARS2|Combined oxidative phosphorylation deficiency 12@AR;SCNN1G|Pseudohypoaldosteronism, type I# Liddle syndrome# Bronchiectasis with or without elevated sweat chloride 3@CX;SCNN1B|Pseudohypoaldosteronism, type I# Liddle syndrome# Bronchiectasis with or without elevated sweat chloride 3@CX;COG7|Congenital disorder of glycosylation, type IIe@AR;OTOA|Deafness, autosomal recessive 22@AR;PALB2|Breas…	EARS2|AR;PALB2|AR	EARS2|AR;SCNN1G|AR;SCNN1B|AR;PALB2|AR	EARS2|AR;SCNN1G|AR@AD;SCNN1B|AR@AD;OTOA|AR;PALB2|AR;UQCRC2|AR	DCTN5|HOM;SCNN1G|HOM;PRKCB|HOM;OTOA|HOM;PALB2|HOM;KDM8|HET;CACNG3|MULTIG	DCTN5|HOM;SCNN1G|HOM;SCNN1B|HOM;PALB2|HOM;RBBP6|HOM;KDM8|HOM;GGA2|HOM;CACNG3|MULTIG	LCMT1|HOM;EEF2K|HOM;PLK1|HET@HOM;TNRC6A|HOM;DCTN5|HET@HOM;ZP2|HOM@MULTIG;SCNN1G|HOM;SCNN1B|HET@HOM;ERN2|HOM;PRKCB|HET@HOM;CRYM|HOM;AQP8|HOM@MULTIG;OTOA|HOM;PALB2|HOM@MULTIG;RBBP6|HOM;KDM8|HET@HOM;GGA2|HOM;CACNG3|HOM@MULTIG	EARS2|612799@Combined oxidative phosphorylation deficiency 12, 614924 (3);ACSM3|145505@{?Hypertension, essential} (1);SCNN1G|600761@Bronchiectasis with or without elevated sweat chloride 3, 613071 (3),600761@Liddle syndrome, 177200 (3),600761@Pseudohypoaldosteronism, type I, 264350 (3);SCNN1B|600760@Pseudohypoaldosteronism, type I, 264350 (3),600760@Bronchiectasis with or without elevated sweat c…	uc002dnl;uc002dnm;uc002dnn;uc002dni;uc002dnj;uc002dnk;uc002dnd;uc002dng;uc002dna;uc010bwf;uc002dnt;uc002dnu;uc002dnw;uc002dnp;uc002dnr;uc002dmy;uc002dnb,uc002dnc,uc010vcf;uc010vcb;uc010vbi;uc010vbh;uc010vbk;uc010vbj;uc010vbm;uc010vbl;uc010vbo;uc010vbn;uc010vba;uc010bwt;uc010bwu;uc002die;uc010vbd;uc010bwp;uc010bwq;uc002diy;uc010bwo;uc002diz;uc010bwi;uc010vbq;uc010bwg;uc002dir;uc002diu;uc010vbv;uc0…	uc002dnl;uc002dnm;uc002dnn;uc010vcg;uc010bxi;uc002dnj;uc002dnk;uc002dkj,uc002dkm,uc010vbt,uc002dkl,uc002dkk,uc010vbs,uc010vbr;uc010vbq,uc010bxc;uc010vce,uc010vcd,uc002dmu,uc010bxt;uc002dna;uc010vbq,uc010bxd;uc010vcb,uc002dmi,uc002dmh,uc010bxr;uc021tek,uc021tel,uc021tej;uc002dnx;uc021tfm;uc002dll,uc010bxm;uc002dnt;uc002dnu;uc002dnw;uc002dnp;uc002dnr;uc002dni;uc010vbr;uc002dnb,uc002dnc,uc010vcf,uc0…	uc002dkj,uc002dkm,uc010vbt,uc002dkl,uc002dkk,uc010vbs,uc010vbr;uc010vbq,uc010bxc;uc002dmr;uc002dna;uc010bwf;uc002dnx;uc002dkj,uc002dkl,uc002dkk,uc010vbr;uc002dnw;uc010vbf,uc002dif,uc002dih;uc002dnb,uc002dnc,uc010vcf,uc002dna;uc010vbn,uc002djr;uc002dmm,uc010bxs,uc002dmn,uc010vcc;uc021tfi,uc002dly;uc002dnb,uc002dnc,uc010vcf;uc010bwn,uc002dii,uc010bwo;uc002dnb,uc002dna;uc010vbi;uc010vbk;uc010vbj;uc0…	-	16p11.2-p12.2 microduplication syndrome;16p11.2-p12.2 microdeletion syndrome;Recurrent 16p12.1 microdeletion (neurodevelopmental susceptibility locus)	86	91	9	89
G112236	16	24406741	33853445	Gain	Female	G112236|16|24406741|33853445|Gain|Female	Multiple Congenital Anomalies	477	0.4268	9.45Mb	Clinically Significant	p12.1p11.2	CA	De novo	1	gain#clinically_significant:1	83	gain#clinically_significant:1,gain#cnv_(seen_in_normal_individuals):82	Clinically Significant	clinically_significant	9446705	clinically_significant	16p12.1;16p11.2	-	32	hsa-mir-762;hsa-mir-6862-2;hsa-mir-6862-1;hsa-mir-4518;hsa-mir-4519;hsa-mir-3680-2;hsa-mir-548w;hsa-mir-4721;hsa-mir-4517	SETD1A;STX1B;DCTPP1;IL21R-AS1;IL27;RNU6-76P;MIR4517;SLX1A;MIR4518;PPP4C;SLX1B;HSD3B7;ZNF267;CLN3;SPN;PRSS36;EIF3CL;KAT8;ZNF688;ZNF689;APOBR;ZG16;AQP8;ZNF48;ZNF646;ZNF764;COX6A2;KCTD13;LOC613037;LOC613038;MAZ;RBBP6;KIF22;FUS;ARHGAP17;ZKSCAN2;C16orf92;C16orf93;PRR14;LAT;HIRIP3;CD2BP2;ASPHD1;YBX3P1;TNRC6A;ORAI3;LOC730183;LOC100862671;GTF3C1;BCKDK;ZNF668;LOC388242;SEPT1;SMG1P5;SMG1P2;YPEL3;XPO6;C16or…	9739;112755;79077;283888;246778;100873777;100616487;548593;100616405;5531;79008;80270;10308;1201;6693;146547;728689;84148;146542;115509;55911;653808;343;197407;9726;92595;1339;253980;613037;613038;4150;5930;3835;2521;55114;342357;146378;90835;78994;27040;8479;10421;253982;440359;27327;93129;730183;100862671;2975;10295;79759;388242;1731;595101;440354;83719;23214;162083;79798;115584;79724;54620;653…	SETD1A;STX1B;DCTPP1;IL21R-AS1;IL27;RNU6-76P;MIR4517;SLX1A;MIR4518;PPP4C;SLX1B;HSD3B7;ZNF267;CLN3;SPN;PRSS36;EIF3CL;KAT8;ZNF688;ZNF689;APOBR;ZG16;AQP8;ZNF48;ZNF646;ZNF764;COX6A2;KCTD13;LOC613037;LOC613038;MAZ;RBBP6;KIF22;FUS;ARHGAP17;ZKSCAN2;C16orf92;C16orf93;PRR14;LAT;HIRIP3;CD2BP2;ASPHD1;YBX3P1;TNRC6A;ORAI3;LOC730183;LOC100862671;GTF3C1;BCKDK;ZNF668;LOC388242;SEPT1;SMG1P5;SMG1P2;YPEL3;XPO6;C16or…	9739;112755;79077;283888;246778;100873777;100616487;548593;100616405;5531;79008;80270;10308;1201;6693;146547;728689;84148;146542;115509;55911;653808;343;197407;9726;92595;1339;253980;613037;613038;4150;5930;3835;2521;55114;342357;146378;90835;78994;27040;8479;10421;253982;440359;27327;93129;730183;100862671;2975;10295;79759;388242;1731;595101;440354;83719;23214;162083;79798;115584;79724;54620;653…	SETD1A;STX1B;DCTPP1;IL27;SLX1A;PPP4C;SLX1B;HSD3B7;ZNF267;CLN3;SPN;PRSS36;EIF3CL;KAT8;ZNF688;ZNF689;APOBR;ZG16;AQP8;ZNF48;ZNF646;TGFB1I1;COX6A2;KCTD13;MAZ;RBBP6;KIF22;FUS;ARHGAP17;ZKSCAN2;C16orf92;C16orf93;PRR14;LAT;ZNF771;CD2BP2;ASPHD1;TNRC6A;ORAI3;LOC730183;LOC100862671;GTF3C1;BCKDK;ZNF668;SEPT1;ZNF843;YPEL3;XPO6;C16orf82;ARMC5;SLC5A11;ZNF768;FBXL19;ZNF764;CDIPT;PHKG2;ZNF747;IL4R;PRSS53;NUPR1;RN…	9739;112755;79077;246778;548593;5531;79008;80270;10308;1201;6693;146547;728689;84148;146542;115509;55911;653808;343;197407;9726;7041;1339;253980;4150;5930;3835;2521;55114;342357;146378;90835;78994;27040;51333;10421;253982;27327;93129;730183;100862671;2975;10295;79759;1731;283933;83719;23214;162083;79798;115584;79724;54620;92595;10423;5261;65988;3566;339105;26471;9810;388228;26470;83723;64319;3683…	HSD3B7|Bile acid synthesis defect, congenital, 1@AR;CLN3|Ceroid lipofuscinosis, neuronal, 3@AR;KIF22|Spondyloepimetaphyseal dysplasia with joint laxity, type 2@AD;FUS|Amyotrophic lateral sclerosis 6, with or without frontotemporal dementia# Essential tremor@AR/AD;BCKDK|Branched-chain ketoacid dehydrogenase kinase deficiency@AR;ARMC5|ACTH-independent macronodular adrenal hyperplasia 2@AD;PHKG2|Gly…	CLN3|AR;KIF22|AD;FUS|AD;BCKDK|CX;PHKG2|AR;PRRT2|AD;SRCAP|AD;SLC5A2|AD;CORO1A|AR;TUFM|AR	HSD3B7|AR;KIF22|AD;PHKG2|AR;CD19|AR;TBX6|AD;IL21R|AR;SRCAP|AD;ALDOA|AR;TUFM|AR	HSD3B7|AR;CLN3|AR;KIF22|AD;FUS|AD;BCKDK|CX;PHKG2|AR;ITGAM|CX;CD19|AR;ATP2A1|AR;VKORC1|AD;IL21R|AR;PRRT2|AD;SRCAP|AD;SLC5A2|AD;CORO1A|AR;ALDOA|AR;TUFM|AR	SETD1A|HET;STX1B|HOM;CLN3|HOM;BCKDK|HOM;IL4R|HOM;SEZ6L2|MULTIG;ITGAM|HOM;CD19|HOM@MULTIG;TBX6|HOM;KDM8|HET;CCDC101|HET;VKORC1|HOM;MAPK3|HOM;CTF1|HOM;TAOK2|HOM;DOC2A|HOM;TRIM72|HOM;SPNS1|HET;SLC5A2|HOM;PRSS8|MULTIG	SETD1A|HET@MULTIG;HSD3B7|HOM;KAT8|MULTIG;RBBP6|HOM;BCKDK|HOM;IL4R|HOM;CD19|MULTIG;EIF3C|HET;TBX6|HOM;KDM8|HOM;VKORC1|HOM;MAPK3|MULTIG;CTF1|HOM;SH2B1|HOM;TAOK2|HOM;SLC5A2|HOM;MYLPF|HOM;PRSS8|HET	SETD1A|HET@HOM;STX1B|HOM;IL27|HOM;SLX1A|HOM;PPP4C|HOM@MULTIG;SLX1B|HOM;HSD3B7|HOM;CLN3|HOM;SPN|HOM;KAT8|HOM@MULTIG;AQP8|HOM@MULTIG;ZNF48|HOM;COX6A2|HOM;RBBP6|HOM;KIF22|HOM;LAT|HET@HOM;TNRC6A|HOM;GTF3C1|HOM;BCKDK|HOM;IL4R|HOM@MULTIG;NUPR1|HOM;ITGAL|HET@HOM;ITGAM|HOM;ITGAD|HOM;CD19|HOM@MULTIG;LCMT1|HOM;EIF3C|HET;TBX6|HET@HOM;KDM8|HET@HOM;ATP2A1|HOM;VKORC1|HOM;MAPK3|HOM@MULTIG;ITGAX|HET@HOM;CTF1|HOM…	HSD3B7|607764@Bile acid synthesis defect, congenital, 1, 607765 (3);CLN3|607042@Ceroid lipofuscinosis, neuronal, 3, 204200 (3);KIF22|603213@Spondyloepimetaphyseal dysplasia with joint laxity, type 2, 603546 (3);FUS|137070@Tremor, hereditary essential, 4, 614782 (3),137070@Amyotrophic lateral sclerosis 6, autosomal recessive, with or without frontotemporal dementia, 608030 (3);BCKDK|614901@Branche…	uc002dnl;uc002dnm;uc002dnn;uc010veo;uc010veh;uc002dni;uc002dnj;uc002dnk;uc002dnd;uc002dyw,uc010vez;uc002dwc,uc010veg;uc002dng;uc002dna;uc002dpy,uc002dpx;uc010vdv,uc002dts;uc010vex;uc010vey;uc002dnt;uc002dnu;uc002dnw;uc002dnp;uc010veq;uc002dnr;uc002dzx,uc002dzw;uc010vej;uc010bym;uc010vek;uc002dvg,uc002dvh;uc002duv,uc021tge;uc002dqq;uc002dqw;uc002dqv;uc002dqx;uc010vea;uc002dqc;uc002drn,uc002dro;uc0…	uc002dnl;uc002dnm;uc002dnn;uc010veo;uc010veh;uc002dni;uc002dnj;uc002dnk;uc002dnd;uc002dyw,uc010vez;uc010vef;uc010veg;uc002dna;uc010veb;uc010vdv,uc002dts;uc002dnx;uc010vez;uc002dnt;uc002dnu;uc010vev;uc002dnw;uc002dnp;uc010veq;uc002dnr;uc010byc,uc010byb,uc010vcs,uc002dpi,uc002dph;uc002dxy,uc010veq;uc002dri,uc002drj,uc002drk,uc002drl,uc010vde;uc010vej;uc002doq,uc002dor,uc002dos;uc002dvg,uc002dvh;uc0…	uc002dpp,uc002dpo,uc010vcv,uc010bye,uc002dpq,uc002dpx;uc002dup,uc002dus,uc010ved,uc010vec;uc010vej;uc010vek;uc002dpp,uc002dpo,uc010vcv,uc010bye,uc002dps,uc002dpq,uc002dpx;uc002dng;uc002dna;uc002dnx;uc010vez;uc010veh;uc010vev;uc002dnw;uc010veq;uc002dpl,uc010vcu,uc002dpp,uc002dpm,uc002dpo,uc010vcv,uc010bye,uc002dpu,uc021tfs,uc002dps,uc002dpt,uc002dpq,uc010vcw,uc002dpw,uc010vcx,uc002dqa,uc002dpy,uc0…	PRRT2|ISCA Haplosensitivity	16p11.2-p12.2 microduplication syndrome;16p11.2 microduplication syndrome;16p11.2-p12.2 microdeletion syndrome	61	78	22	73
G111181	16	29620658	30190593	Gain	Male	G111181|16|29620658|30190593|Gain|Male	Developmental Delay	30	0.4816	569.94Kb	Likely Clinically Significant	p11.2	NDD	De novo	40	gain#likely_clinically_significant:12,loss#clinically_significant:11,loss#likely_clinically_significant:17	131	gain#clinically_significant:1,gain#likely_clinically_significant:18,loss#clinically_significant:11,gain#cnv_(seen_in_normal_individuals):82,loss#likely_clinically_significant:19	likely_clinically_significant	likely_clinically_significant	569936	clinically_significant	16p11.2	-	5	-	DOC2A;ASPHD1;TBX6;PRRT2;CDIPT;QPRT;YPEL3;SLC7A5P1;PPP4C;MAPK3;SPN;MVP;FAM57B;ZG16;ALDOA;INO80E;SEZ6L2;TAOK2;KCTD13;MAZ;KIF22;GDPD3;C16orf92;C16orf54;CDIPT-AS1;TMEM219;PAGR1;HIRIP3	8448;253982;6911;112476;10423;23475;83719;81893;5531;5595;6693;9961;83723;653808;226;283899;26470;9344;253980;4150;3835;79153;146378;283897;440356;124446;79447;8479	DOC2A;ASPHD1;TBX6;PRRT2;CDIPT;QPRT;YPEL3;SLC7A5P1;PPP4C;MAPK3;SPN;MVP;FAM57B;ZG16;ALDOA;INO80E;SEZ6L2;TAOK2;KCTD13;MAZ;KIF22;GDPD3;C16orf92;C16orf54;CDIPT-AS1;TMEM219;PAGR1;HIRIP3	8448;253982;6911;112476;10423;23475;83719;81893;5531;5595;6693;9961;83723;653808;226;283899;26470;9344;253980;4150;3835;79153;146378;283897;440356;124446;79447;8479	DOC2A;ASPHD1;TBX6;PRRT2;CDIPT;QPRT;YPEL3;PPP4C;MAPK3;SPN;MVP;FAM57B;ZG16;ALDOA;INO80E;SEZ6L2;TAOK2;KCTD13;MAZ;KIF22;GDPD3;C16orf92;C16orf54;TMEM219;PAGR1;HIRIP3	8448;253982;6911;112476;10423;23475;83719;5531;5595;6693;9961;83723;653808;226;283899;26470;9344;253980;4150;3835;79153;146378;283897;124446;79447;8479	TBX6|Spondylocostal dysostosis 5, autosomal dominant@AD;PRRT2|Episodic kinesigenic dyskinesia 1# Seizures, benign familial infantile, 2# Convulsions, familial infantile, with paroxysmal choreoathetosis@AD;ALDOA|Glycogen storage disease XII@AR;KIF22|Spondyloepimetaphyseal dysplasia with joint laxity, type 2@AD	PRRT2|AD;KIF22|AD	TBX6|AD;ALDOA|AR;KIF22|AD	PRRT2|AD;ALDOA|AR;KIF22|AD	DOC2A|HOM;TBX6|HOM;MAPK3|HOM;SEZ6L2|MULTIG;TAOK2|HOM	TBX6|HOM;MAPK3|MULTIG;TAOK2|HOM	TBX6|HET@HOM;PPP4C|HOM@MULTIG;MAPK3|HOM@MULTIG;SPN|HOM;TAOK2|HOM;KIF22|HOM	TBX6|602427@?Spondylocostal dysostosis 5, autosomal dominant, 122600 (3);PRRT2|614386@Episodic kinesigenic dyskinesia 1, 128200 (3),614386@Seizures, benign familial infantile, 2, 605751 (3),614386@Convulsions, familial infantile, with paroxysmal choreoathetosis, 602066 (3);ALDOA|103850@Glycogen storage disease XII, 611881 (3);KIF22|603213@Spondyloepimetaphyseal dysplasia with joint laxity, type 2…	uc002dvt;uc002dvv;uc002dvw;uc002dvp;uc002dvq;uc002dwc,uc010veg;uc002dvx;uc010vea;uc010veb;uc002dup,uc002dus,uc002duq,uc002dur,uc010ved,uc010vec;uc002dwo;uc010vdv,uc002dts;uc010vef,uc002dvn;uc002dvb;uc002dvc;uc010veh;uc002dvo;uc002dwm;uc002dwr;uc002dun,uc002dum;uc002frc;uc002duo;uc002dwl;uc002duh;uc002duk;uc002dto,uc010vdu;uc002dwn;uc002dug;uc002dvg,uc002dvh;uc002duc;uc002dwq,uc002dwp;uc002duv,uc0…	uc002dvt;uc002dvv;uc002dvw;uc002dvp;uc002dup,uc002dus,uc010ved,uc010vec;uc002dvr;uc002dvs;uc010vef;uc010veg;uc002dvx;uc010vea;uc010veb;uc010vdv,uc002dts,uc010vdw,uc002frc;uc002dve;uc010vdv,uc002dts;uc002dvb;uc002dvc;uc010veh;uc002dvo;uc002dvh;uc002dvq;uc002dus,uc002duq,uc010ved,uc010vec;uc002dvg,uc002dvh;uc021tgf,uc002dvb,uc002dvc,uc002dva,uc010bzm;uc002duv,uc021tge;uc002dwc,uc010veg;uc002duw,uc0…	uc002dvt;uc002dwl,uc002dwm,uc002dwn;uc010vdv,uc002dts,uc010vdw;uc002dul,uc002dun,uc002dum,uc002duk;uc002dvr;uc002dvs;uc002dwr,uc002dwv,uc002dwt,uc002dws;uc002dvo,uc002dvp,uc002dvn,uc002dvq;uc010veg;uc010vea;uc010vdx,uc002dty,uc002dtx,uc031qvn;uc002dup,uc002dus,uc002duq,uc002dur,uc010ved,uc010vec;uc002dve;uc002dvg;uc002dwq,uc002dwp;uc010vdx,uc002dty,uc002dtx;uc002dvc;uc002dtm,uc002dtn;uc002dwv,uc0…	PRRT2|ISCA Haplosensitivity	16p11.2 microduplication syndrome;16p11.2-p12.2 microdeletion syndrome	100	100	0	94
G111148	15	22729364	23090364	Loss	Female	G111148|15|22729364|23090364|Loss|Female	Multiple Congenital Anomalies	115	-0.8389	361Kb	VUS	q11.2	CA	De novo	94	loss#vus:50,gain#vus:44	130	gain#clinically_significant:11,gain#likely_clinically_significant:7,loss#clinically_significant:6,gain#vus:54,loss#vus:51,gain#cnv_(seen_in_normal_individuals):1	VUS	vus	361001	vus	15q11.2	-	23	-	CYFIP1;GOLGA6L22;NIPA1;GOLGA6L1;NIPA2;TUBGCP5	23191;440243;123606;283767;81614;114791	CYFIP1;GOLGA6L22;NIPA1;GOLGA6L1;NIPA2;TUBGCP5	23191;440243;123606;283767;81614;114791	CYFIP1;GOLGA6L22;NIPA1;GOLGA6L1;NIPA2;TUBGCP5	23191;440243;123606;283767;81614;114791	NIPA1|Spastic paraplegia 6@AD	NIPA1|AD	NIPA1|AD	NIPA1|AD	CYFIP1|HOM		CYFIP1|HOM	NIPA1|608145@Spastic paraplegia 6, autosomal dominant, 600363 (3)	uc001yut,uc001yus;uc001yvd,uc001yvc;uc001yuv;uc010aya;uc001yuj;uc001yve;uc001yvb,uc001yux,uc001yuy,uc010ayb,uc001yuz,uc001yva;uc021sfk;uc021sfl;uc001yuu;uc010tzy;uc010tzx;uc001yuq;uc010axz;uc001yur	uc001yvd,uc001yvc;uc010ayb;uc010aya;uc001yvb,uc001yux,uc001yuy;uc001yut,uc001yus,uc001yuu,uc001yuv;uc001yut,uc001yus,uc010aya;uc001yvb,uc001yux,uc001yuy,uc001yuz,uc001yva;uc001yvb,uc001yux,uc010ayb;uc010tzy;uc010tzx;uc001yut,uc001yus;uc001yut,uc001yus,uc010aya,uc001yuu;uc001yur,uc001yuq,uc010axz;uc001yve;uc001yvd;uc001yur,uc001yuq;uc001yvb,uc001yux,uc001yuy,uc010ayb,uc001yuz,uc001yva;uc021sfl;uc0…	uc001yut,uc001yus;uc001yut,uc001yus,uc010aya;uc001yut,uc001yus,uc010aya,uc001yuu;uc001yve,uc001yvc;uc010aya;uc001yve;uc001yur,uc001yuq,uc010axz;uc001yut,uc001yus,uc001yuu,uc001yuv;uc001yvb,uc001yux,uc001yuy,uc001yuz;uc001yuu;uc001yut,uc001yus,uc010aya,uc001yuu,uc001yuv;uc001yuv;uc001yvc;uc001yur,uc001yuq;uc001yvb,uc001yux,uc001yuy,uc010ayb,uc001yuz,uc001yva;uc010tzx;uc001yuq;uc001yvd,uc001yve,uc0…	ISCA-37404|Prader-Willi/Angelman Class 1;ISCA-37448|15q11.2 BP1-2	Angelman syndrome (Type 1),Prader-Willi syndrome (Type 1)	94	0	100	0
G110610	15	22762571	23087552	Loss	Male	G110610|15|22762571|23087552|Loss|Male	Developmental Delay	112	-0.8285	324.98Kb	VUS	q11.2	NDD	De novo	83	loss#vus:50,gain#vus:33	130	gain#clinically_significant:11,gain#likely_clinically_significant:7,loss#clinically_significant:6,gain#vus:54,loss#vus:51,gain#cnv_(seen_in_normal_individuals):1	VUS	vus	324982	vus	15q11.2	-	15	-	NIPA2;NIPA1;CYFIP1;TUBGCP5	81614;123606;23191;114791	NIPA2;NIPA1;CYFIP1;TUBGCP5	81614;123606;23191;114791	NIPA2;NIPA1;CYFIP1;TUBGCP5	81614;123606;23191;114791	NIPA1|Spastic paraplegia 6@AD	NIPA1|AD	NIPA1|AD	NIPA1|AD	CYFIP1|HOM		CYFIP1|HOM	NIPA1|608145@Spastic paraplegia 6, autosomal dominant, 600363 (3)	uc001yut,uc001yus;uc001yvd,uc001yvc;uc010aya;uc001yuj;uc001yve;uc001yvb,uc001yux,uc001yuy,uc010ayb,uc001yuz,uc001yva;uc001yuu;uc001yuv;uc001yuq;uc010axz;uc001yur	uc001yvd,uc001yvc;uc010ayb;uc001yvb,uc001yux,uc010ayb;uc001yvb,uc001yux,uc001yuy;uc001yut,uc001yus,uc001yuu,uc001yuv;uc001yut,uc001yus,uc010aya;uc001yvb,uc001yux,uc001yuy,uc001yuz,uc001yva;uc010aya;uc001yvd,uc001yve,uc001yvc;uc001yut,uc001yus;uc001yut,uc001yus,uc010aya,uc001yuu;uc001yur,uc001yuq,uc010axz;uc001yve;uc001yvd;uc001yur,uc001yuq;uc001yvb,uc001yux,uc001yuy,uc010ayb,uc001yuz,uc001yva;uc0…	uc001yut,uc001yus;uc001yuv;uc001yut,uc001yus,uc010aya,uc001yuu;uc001yve,uc001yvc;uc010aya;uc001yve;uc001yur,uc001yuq,uc010axz;uc001yut,uc001yus,uc001yuu,uc001yuv;uc001yvb,uc001yux,uc001yuy,uc001yuz;uc001yuu;uc001yut,uc001yus,uc010aya,uc001yuu,uc001yuv;uc001yvb,uc001yux,uc001yuy,uc010ayb,uc001yuz,uc001yva;uc001yvc;uc001yur,uc001yuq;uc001yvd,uc001yve,uc001yvc;uc001yut,uc001yus,uc010aya;uc001yuq;uc0…	ISCA-37404|Prader-Willi/Angelman Class 1;ISCA-37448|15q11.2 BP1-2	Angelman syndrome (Type 1),Prader-Willi syndrome (Type 1)	100	0	100	0
G123696	15	22784133	23090547	Loss	Female	G123696|15|22784133|23090547|Loss|Female	Developmental Delay	112	-0.795	306.41Kb	VUS	q11.2	NDD	De novo	81	loss#vus:48,gain#vus:33	130	gain#clinically_significant:11,gain#likely_clinically_significant:7,loss#clinically_significant:6,gain#vus:54,loss#vus:51,gain#cnv_(seen_in_normal_individuals):1	VUS	vus	306415	vus	15q11.2	-	10	-	NIPA2;NIPA1;CYFIP1;TUBGCP5	81614;123606;23191;114791	NIPA2;NIPA1;CYFIP1;TUBGCP5	81614;123606;23191;114791	NIPA2;NIPA1;CYFIP1;TUBGCP5	81614;123606;23191;114791	NIPA1|Spastic paraplegia 6@AD	NIPA1|AD	NIPA1|AD	NIPA1|AD	CYFIP1|HOM		CYFIP1|HOM	NIPA1|608145@Spastic paraplegia 6, autosomal dominant, 600363 (3)	uc001yut,uc001yus;uc001yvd,uc001yvc;uc010aya;uc001yuj;uc001yve;uc001yvb,uc001yux,uc001yuy,uc010ayb,uc001yuz,uc001yva;uc001yuu;uc001yuv;uc001yuq;uc010axz;uc001yur	uc001yvd,uc001yvc;uc010ayb;uc001yvb,uc001yux,uc010ayb;uc001yvb,uc001yux,uc001yuy;uc001yut,uc001yus,uc001yuu,uc001yuv;uc001yut,uc001yus,uc010aya;uc001yvb,uc001yux,uc001yuy,uc001yuz,uc001yva;uc010aya;uc001yvd,uc001yve,uc001yvc;uc001yut,uc001yus;uc001yut,uc001yus,uc010aya,uc001yuu;uc001yur,uc001yuq,uc010axz;uc001yve;uc001yvd;uc001yur,uc001yuq;uc001yvb,uc001yux,uc001yuy,uc010ayb,uc001yuz,uc001yva;uc0…	uc001yut,uc001yus;uc001yuv;uc001yut,uc001yus,uc010aya,uc001yuu;uc001yve,uc001yvc;uc010aya;uc001yve;uc001yur,uc001yuq,uc010axz;uc001yut,uc001yus,uc001yuu,uc001yuv;uc001yvb,uc001yux,uc001yuy,uc001yuz;uc001yuu;uc001yut,uc001yus,uc010aya,uc001yuu,uc001yuv;uc001yvb,uc001yux,uc001yuy,uc010ayb,uc001yuz,uc001yva;uc001yvc;uc001yur,uc001yuq;uc001yvd,uc001yve,uc001yvc;uc001yut,uc001yus,uc010aya;uc001yuq;uc0…	ISCA-37404|Prader-Willi/Angelman Class 1;ISCA-37448|15q11.2 BP1-2	Angelman syndrome (Type 1),Prader-Willi syndrome (Type 1)	100	0	100	0
G133047	22	20188266	20878556	Gain	Female	G133047|22|20188266|20878556|Gain|Female	Multiple Congenital Anomalies	17	0.4401	690.29Kb	VUS	q11.21	CA	De novo	1	gain#vus:1	61	gain#clinically_significant:3,gain#likely_clinically_significant:13,loss#clinically_significant:44,gain#vus:1	VUS	vus	690291	vus	22q11.21	100000(1|contig)	55	hsa-mir-1286	LINC00896;SCARF2;RIMBP3;MIR1286;KLHL22;LOC284865;TMEM191B;RTN4R;DGCR6L;MED15;PI4KAP1;ZNF74	150197;91179;85376;100302118;84861;284865;728229;65078;85359;51586;728233;7625	LINC00896;SCARF2;RIMBP3;MIR1286;KLHL22;LOC284865;TMEM191B;RTN4R;DGCR6L;MED15;PI4KAP1;ZNF74	150197;91179;85376;100302118;84861;284865;728229;65078;85359;51586;728233;7625	SCARF2;RIMBP3;TMEM191B;KLHL22;RTN4R;DGCR6L;MED15;ZNF74	91179;85376;728229;84861;65078;85359;51586;7625	SCARF2|Van den Ende-Gupta syndrome@AR		SCARF2|AR	SCARF2|AR	RTN4R|HET@HOM		RIMBP3|HOM;RTN4R|HOM	SCARF2|613619@Van den Ende-Gupta syndrome, 600920 (3);RTN4R|605566@{Schizophrenia, susceptibility to}, 181500 (3)	uc010gsg;uc010gsf;uc010gsc;uc002zso;uc002zsn;uc010gsl;uc010gsk;uc010gsj;uc002zsr;uc002zsj,uc002zsk;uc021wls;uc021wlv;uc021wlw;uc021wlt;uc021wlx;uc002zsl,uc011ahr;uc010gsb,uc002zrx;uc002zse;uc002zsd;uc002zsi,uc002zsh,uc002zsg,uc010gsn,uc010gsm;uc031rwr;uc002zrv;uc002zrw;uc002zrt;uc002zru;uc002zrs;uc031rwq;uc031rwp;uc011ahs;uc011ahq;uc011ahp;uc011aht;uc011ahm,uc021wlu;uc011aho;uc011ahn;uc031rwo;uc0…	uc010gsg;uc010gsf;uc002zsk;uc010gsg,uc010gsf,uc011ahn,uc010gsk,uc010gsj,uc010gsl;uc010gsc;uc002zsl;uc010gsn;uc010gsm;uc002zrx,uc010gsc;uc010gsk;uc010gsj;uc002zsj;uc002zsl,uc011ahr;uc002zsr;uc002zsj,uc002zsk;uc002zru,uc002zrv;uc021wlt,uc011ahm,uc021wlu;uc002zsg,uc010gsm;uc002zsi,uc002zsh,uc010gsn;uc010gsg,uc011ahn;uc021wls;uc021wlv;uc021wlw;uc021wlt;uc021wlu;uc002zse,uc011aho;uc021wlx;uc002zsi,uc0…	uc002zsi;uc002zsk;uc002zsj;uc010gsc;uc002zsl;uc002zrx,uc010gsc;uc002zsq,uc002zsp,uc002zso,uc010gso;uc002zsd;uc011ahp,uc011ahq;uc002zsj,uc002zsk;uc002zru,uc002zrv;uc002zsg,uc010gsn;uc002zsi,uc002zsh,uc010gsm;uc021wlv;uc002zsh,uc010gsm;uc002zsl,uc011ahr;uc002zsh,uc002zsg,uc010gsn,uc010gsm;uc002zrv;uc002zrt;uc011ahr;uc011ahq;uc011ahp;uc002zrx;uc011aho;uc002zsi,uc002zsh,uc002zsg,uc010gsn,uc010gsm	-	22q11 deletion syndrome (Velocardiofacial / DiGeorge syndrome),22q11 duplication syndrome	100	56	30	0
G132832	22	20733419	21440515	Gain	Female	G132832|22|20733419|21440515|Gain|Female	Developmental Delay	70	0.4624	707.1Kb	VUS	q11.21	NDD	De novo	7	loss#vus:4,gain#vus:3	65	gain#clinically_significant:3,loss#vus:5,gain#likely_clinically_significant:12,loss#clinically_significant:42,gain#vus:3	VUS	vus	707097	vus	22q11.21	-	12	hsa-mir-649	KLHL22;THAP7-AS1;THAP7;SCARF2;PI4KA;POM121L4P;SERPIND1;SLC7A4;TMEM191A;SNAP29;TUBA3FP;MED15;P2RX6P;AIFM3;CRKL;LRRC74B;LZTR1;LOC101928891;ZNF74;P2RX6	84861;439931;80764;91179;5297;266697;3053;6545;84222;9342;113691;51586;440799;150209;1399;400891;8216;101928891;7625;9127	KLHL22;THAP7-AS1;THAP7;SCARF2;PI4KA;POM121L4P;SERPIND1;SLC7A4;TMEM191A;SNAP29;TUBA3FP;MED15;P2RX6P;AIFM3;CRKL;LRRC74B;LZTR1;LOC101928891;ZNF74;P2RX6	84861;439931;80764;91179;5297;266697;3053;6545;84222;9342;113691;51586;440799;150209;1399;400891;8216;101928891;7625;9127	SCARF2;PI4KA;KLHL22;SLC7A4;THAP7;SNAP29;CRKL;MED15;AIFM3;ZNF74;LRRC74B;LZTR1;SERPIND1;P2RX6	91179;5297;84861;6545;80764;9342;1399;51586;150209;7625;400891;8216;3053;9127	SCARF2|Van den Ende-Gupta syndrome@AR;SERPIND1|Heparin cofactor II deficiency@AD;SNAP29|Cerebral dysgenesis, neuropathy, ichthyosis, and palmoplantar keratoderma syndrome (CEDNIK syndrome)@AR;LZTR1|Schwannomatosis 2@AD	SNAP29|AR	SCARF2|AR;SNAP29|AR	SCARF2|AR;SERPIND1|AD;SNAP29|AR	PI4KA|MULTIG;CRKL|HOM;P2RX6|HOM	PI4KA|MULTIG;CRKL|HOM	PI4KA|HOM@MULTIG;SERPIND1|HET@HOM@MULTIG;CRKL|HOM;P2RX6|HOM	SCARF2|613619@Van den Ende-Gupta syndrome, 600920 (3);SERPIND1|142360@Thrombophilia due to heparin cofactor II deficiency, 612356 (3);SNAP29|604202@Cerebral dysgenesis, neuropathy, ichthyosis, and palmoplantar keratoderma syndrome, 609528 (3);LZTR1|600574@{Schwannomatosis-2, susceptibility to}, 615670 (3)	uc002zso;uc002zsn;uc002zuf;uc002zuc;uc031rwx;uc002zsy;uc002zsx;uc002zsz;uc031rwy;uc010gsq;uc002zss;uc002zsr;uc002zsu;uc002zst;uc002zsw;uc002zsv;uc010gsu,uc002zua;uc002zsj,uc002zsk;uc021wlz;uc002zuh,uc002zug;uc021wly;uc011ahx,uc002ztl;uc002ztn;uc002zsl,uc011ahr;uc010gss,uc002zty;uc002zti;uc002zts,uc002ztr;uc011ahz;uc002ztf;uc002ztb;uc002ztc;uc002ztz;uc002ztt;uc021wma;uc002ztv;uc031rww;uc031rwv;uc0…	uc011ahz,uc002zug;uc002zuh,uc011ahz,uc002zug;uc002ztz,uc010gsu;uc002ztv,uc002ztt;uc002zsi,uc002zsh,uc010gsn;uc011ahx,uc002ztl;uc010gsu,uc010gst,uc002zua;uc002zua,uc002zuc;uc002ztz,uc010gsu,uc010gst,uc002zua,uc002zuc;uc021wlz;uc002ztj,uc002ztk,uc011ahx,uc002ztl;uc021wma;uc010gso;uc010gsn;uc010gsm;uc002zsq,uc002zsp,uc002zsr,uc011ahs,uc002zss,uc002zst;uc010gst;uc010gss;uc002zto,uc011ahy;uc010gsq;uc0…	uc002zsi;uc002zsp,uc011ahu,uc002zst;uc002zsk;uc002zsj;uc002zsl;uc010gso;uc002zsq,uc002zsp,uc002zso,uc010gso;uc002ztn;uc002zsy;uc002zsn,uc002zss;uc002zsz;uc011ahu;uc010gsq;uc002ztn,uc002zto;uc002zsq,uc002zsp,uc002zso,uc010gso,uc002zsr,uc011ahs,uc011aht;uc002zsu;uc002zsj,uc002zsk;uc002ztn,uc002zto,uc011ahy,uc010gsr;uc002ztz,uc010gsu,uc010gst;uc002zsg,uc010gsn;uc002ztj,uc002ztk,uc011ahx;uc002zsq,uc0…	-	22q11 deletion syndrome (Velocardiofacial / DiGeorge syndrome),22q11 duplication syndrome	100	99	1	74
[truncated: 7 more columns]
