# Supplementary material for: Overlapping pathogenic de novo CNVs in neurodevelopmental disorders and congenital anomalies impacting constraint genes regulating early development
Source: Hum Genet. 2022 Nov 16;142(8):1201–13. doi: 10.1007/s00439-022-02482-5 (PMC10449996; doi:10.1007/s00439-022-02482-5)
Supplement: Supplementary file 11 — Suppl. Table 2: Candidate constraint overlapped gene lists from NDD and CA cases. a Candidate constraint overlapped genes from NDD and CA CNVs including non-OMIM genes. b Candidate constraint overlapped genes from de novo pathogenic NDD and CA CNVs. c Candidate constraint overlapped genes from NDD and CA pathogenic and VUS CNVs in females. d Candidate constraint overlapped genes from NDD and CA pathogenic and VUS CNVs in males (XLSX 124 KB) [file 439_2022_2482_MOESM11_ESM.xlsx]

## Sheet: All + OMIM
Supplementary Table 2a: Candidate constraint overlapped genes from NDD and CA CNVs including non-OMIM genes
gene ID	class	ensembl ID	gene name	OMIM
1289	de novo Gain Pathogenic	ENSG00000130635.16	COL5A1	120215
6256	de novo Gain Pathogenic	ENSG00000186350.12	RXRA	180245
9858	de novo Gain Pathogenic	ENSG00000196422.11	PPP1R26	614056
10439	de novo Gain Pathogenic	ENSG00000130558.20	OLFM1	605366
4851	de novo Gain Pathogenic	ENSG00000148400.13	NOTCH1	190198
55684	de novo Gain Pathogenic	ENSG00000196642.19	RABL6	610615
20	de novo Gain Pathogenic	ENSG00000107331.17	ABCA2	600047
7186	de novo Gain Pathogenic	ENSG00000127191.18	TRAF2	601895
2529	de novo Gain Pathogenic	ENSG00000180549.8	FUT7	602030
8721	de novo Gain Pathogenic	ENSG00000107223.13	EDF1	605107
10383	de novo Gain Pathogenic	ENSG00000188229.6	TUBB4B	602660
5930	de novo Gain Pathogenic	ENSG00000122257.20	RBBP6	600938
27327	de novo Gain Pathogenic	ENSG00000090905.19	TNRC6A	610739
55114	de novo Gain Pathogenic	ENSG00000140750.17	ARHGAP17	608293
29085	de novo Gain Pathogenic	ENSG00000054148.18	PHPT1	610167
56654	de novo Gain Pathogenic	ENSG00000107281.10	NPDC1	605798
5730	de novo Gain Pathogenic	ENSG00000107317.13	PTGDS	176803
51116	de novo Gain Pathogenic	ENSG00000122140.11	MRPS2	611971
157922	de novo Gain Pathogenic	ENSG00000130559.19	CAMSAP1	613774
10422	de novo Gain Pathogenic	ENSG00000130560.9	UBAC1	608129
286257	de novo Gain Pathogenic	ENSG00000148362.11	PAXX	616315
56623	de novo Gain Pathogenic	ENSG00000148384.14	INPP5E	613037
9919	de novo Gain Pathogenic	ENSG00000148396.18	SEC16A	612854
138151	de novo Gain Pathogenic	ENSG00000148411.8	NACC2	615786
115584	de novo Gain Pathogenic	ENSG00000158865.12	SLC5A11	610238
54461	de novo Gain Pathogenic	ENSG00000159069.14	FBXW5	609072
26086	de novo Gain Pathogenic	ENSG00000160360.13	GPSM1	609491
23203	de novo Gain Pathogenic	ENSG00000165688.12	PMPCA	613036
10807	de novo Gain Pathogenic	ENSG00000165689.17	ENTR1	618289
51162	de novo Gain Pathogenic	ENSG00000172889.16	EGFL7	608582
286262	de novo Gain Pathogenic	ENSG00000176058.13	TPRN	613354
8636	de novo Gain Pathogenic	ENSG00000176101.12	SSNA1	610882
29952	de novo Gain Pathogenic	ENSG00000176978.14	DPP7	610537
11253	de novo Gain Pathogenic	ENSG00000177239.15	MAN1B1	604346
9951	de novo Gain Pathogenic	ENSG00000182601.7	HS3ST4	604059
89958	de novo Gain Pathogenic	ENSG00000186193.9	SAPCD2	612057
94107	de novo Gain Pathogenic	ENSG00000187713.7	TMEM203	616499
401565	de novo Gain Pathogenic	ENSG00000188163.8	FAM166A
25920	de novo Gain Pathogenic	ENSG00000188986.9	NELFB	611180
441478	de novo Gain Pathogenic	ENSG00000198435.4	NRARP
727800	de novo Gain Pathogenic	ENSG00000212864.3	RNF208	618993
728489	de novo Gain Pathogenic	ENSG00000213221.5	DNLZ
389813	de novo Gain Pathogenic	ENSG00000232434.2	AJM1
90120	de novo Gain Pathogenic	ENSG00000238227.8	TMEM250
85014	de novo Gain Pathogenic	ENSG00000244187.8	TMEM141
7468	de novo Loss Pathogenic	ENSG00000109685.19	NSD2	602952
6804	de novo Loss Pathogenic	ENSG00000106089.12	STX1A	186590
9031	de novo Loss Pathogenic	ENSG00000009954.11	BAZ1B	605681
3984	de novo Loss Pathogenic	ENSG00000106683.15	LIMK1	601329
7458	de novo Loss Pathogenic	ENSG00000106682.16	EIF4H	603431
9569	de novo Loss Pathogenic	ENSG00000006704.11	GTF2IRD1	604318
2969	de novo Loss Pathogenic	ENSG00000263001.7	GTF2I	601679
7461	de novo Loss Pathogenic	ENSG00000106665.16	CLIP2	603432
7082	de novo Loss Pathogenic	ENSG00000104067.17	TJP1	601009
201163	de novo Loss Pathogenic	ENSG00000154803.13	FLCN	607273
10743	de novo Loss Pathogenic	ENSG00000108557.19	RAI1	607642
8533	de novo Loss Pathogenic	ENSG00000141030.13	COPS3	604665
6720	de novo Loss Pathogenic	ENSG00000072310.17	SREBF1	184756
3996	de novo Loss Pathogenic	ENSG00000131899.11	LLGL1	600966
79018	de novo Loss Pathogenic	ENSG00000141034.10	GID4	617699
11216	de novo Loss Pathogenic	ENSG00000108599.15	AKAP10	604694
4772	de novo Loss Pathogenic	ENSG00000131196.18	NFATC1	600489
7776	de novo Loss Pathogenic	ENSG00000130856.17	ZNF236	604760
6899	de novo Loss Pathogenic	ENSG00000184058.15	TBX1	602054
5413	de novo Loss Pathogenic	ENSG00000184702.20	SEPTIN5	602724
7290	de novo Loss Pathogenic	ENSG00000100084.14	HIRA	600237
7353	de novo Loss Pathogenic	ENSG00000070010.19	UFD1	601754
54487	de novo Loss Pathogenic	ENSG00000128191.16	DGCR8	609030
29801	de novo Loss Pathogenic	ENSG00000099904.16	ZDHHC8	608784
321	de novo Loss Pathogenic	ENSG00000034053.14	APBA2	602712
2006	de novo Loss Pathogenic	ENSG00000049540.18	ELN	130160
5982	de novo Loss Pathogenic	ENSG00000049541.11	RFC2	600404
2261	de novo Loss Pathogenic	ENSG00000068078.20	FGFR3	134934
9993	de novo Loss Pathogenic	ENSG00000070413.20	DGCR2	600594
114049	de novo Loss Pathogenic	ENSG00000071462.12	BUD23	615733
22905	de novo Loss Pathogenic	ENSG00000072134.15	EPN2	607263
224	de novo Loss Pathogenic	ENSG00000072210.19	ALDH3A2	609523
9706	de novo Loss Pathogenic	ENSG00000083290.20	ULK2	608650
10296	de novo Loss Pathogenic	ENSG00000090316.16	MAEA	606801
54890	de novo Loss Pathogenic	ENSG00000091542.9	ALKBH5	613303
1312	de novo Loss Pathogenic	ENSG00000093010.15	COMT
421	de novo Loss Pathogenic	ENSG00000099889.14	ARVCF	602269
27037	de novo Loss Pathogenic	ENSG00000099899.15	TRMT2A	611151
5902	de novo Loss Pathogenic	ENSG00000099901.17	RANBP1	601180
8220	de novo Loss Pathogenic	ENSG00000100056.12	ESS2	601755
6576	de novo Loss Pathogenic	ENSG00000100075.10	SLC25A1	190315
22850	de novo Loss Pathogenic	ENSG00000101544.9	ADNP2	617422
23359	de novo Loss Pathogenic	ENSG00000104059.4	FAM189A1
9275	de novo Loss Pathogenic	ENSG00000106635.8	BCL7B	605846
147166	de novo Loss Pathogenic	ENSG00000108448.22	TRIM16L
51655	de novo Loss Pathogenic	ENSG00000108551.5	RASD1	605550
1819	de novo Loss Pathogenic	ENSG00000108591.10	DRG2	602986
27077	de novo Loss Pathogenic	ENSG00000108641.19	B9D1	614144
607	de novo Loss Pathogenic	ENSG00000116128.11	BCL9	602597
80148	de novo Loss Pathogenic	ENSG00000122490.19	SLC66A2
10608	de novo Loss Pathogenic	ENSG00000123933.17	MXD4
92521	de novo Loss Pathogenic	ENSG00000128487.18	SPECC1	608793
9557	de novo Loss Pathogenic	ENSG00000131778.19	CHD1L	613039
5565	de novo Loss Pathogenic	ENSG00000131791.8	PRKAB2	602741
10400	de novo Loss Pathogenic	ENSG00000133027.18	PEMT	602391
23164	de novo Loss Pathogenic	ENSG00000133030.22	MPRIP	612935
55090	de novo Loss Pathogenic	ENSG00000141026.6	MED9	609878
5636	de novo Loss Pathogenic	ENSG00000141127.15	PRPSAP2	603762
10907	de novo Loss Pathogenic	ENSG00000141759.15	TXNL4A	611595
4239	de novo Loss Pathogenic	ENSG00000166482.12	MFAP4	600596
5598	de novo Loss Pathogenic	ENSG00000166484.20	MAPK7	602521
3954	de novo Loss Pathogenic	ENSG00000168924.15	LETM1	604407
92305	de novo Loss Pathogenic	ENSG00000168936.11	TMEM129	615975
146691	de novo Loss Pathogenic	ENSG00000175662.18	TOM1L2	615519
155382	de novo Loss Pathogenic	ENSG00000176428.6	VPS37D	610039
125170	de novo Loss Pathogenic	ENSG00000177427.13	MIEF2	615498
2314	de novo Loss Pathogenic	ENSG00000177731.16	FLII	600362
7122	de novo Loss Pathogenic	ENSG00000184113.9	CLDN5	602101
7469	de novo Loss Pathogenic	ENSG00000185049.16	NELFA	606026
56160	de novo Loss Pathogenic	ENSG00000185115.6	NSMCE3	608243
64976	de novo Loss Pathogenic	ENSG00000185608.9	MRPL40	605089
339983	de novo Loss Pathogenic	ENSG00000185818.8	NAT8L	610647
4155	de novo Loss Pathogenic	ENSG00000197971.16	MBP	159430
2812	de novo Loss Pathogenic	ENSG00000203618.6	GP1BB	138720
56953	de novo Loss Pathogenic	ENSG00000205309.14	NT5M	605292
79680	de novo Loss Pathogenic	ENSG00000215012.9	RTL10
440498	de novo Loss Pathogenic	ENSG00000226742.4	HSBP1L1
128977	de novo Loss Pathogenic	ENSG00000242259.9	C22orf39
401115	de novo Loss Pathogenic	ENSG00000243449.6	C4orf48	614690
1487	Female Gain Pathogenic	ENSG00000159692.16	CTBP1	602618
10336	Female Gain Pathogenic	ENSG00000185619.18	PCGF3	617543
7468	Female Gain Pathogenic	ENSG00000109685.19	NSD2	602952
3064	Female Gain Pathogenic	ENSG00000197386.13	HTT	613004
8603	Female Gain Pathogenic	ENSG00000125386.16	FAM193A
4851	Female Gain Pathogenic	ENSG00000148400.13	NOTCH1	190198
55684	Female Gain Pathogenic	ENSG00000196642.19	RABL6	610615
20	Female Gain Pathogenic	ENSG00000107331.17	ABCA2	600047
7186	Female Gain Pathogenic	ENSG00000127191.18	TRAF2	601895
2529	Female Gain Pathogenic	ENSG00000180549.8	FUT7	602030
8721	Female Gain Pathogenic	ENSG00000107223.13	EDF1	605107
2902	Female Gain Pathogenic	ENSG00000176884.16	GRIN1	138249
29882	Female Gain Pathogenic	ENSG00000176248.9	ANAPC2	606946
10383	Female Gain Pathogenic	ENSG00000188229.6	TUBB4B	602660
54551	Female Gain Pathogenic	ENSG00000254585.5	MAGEL2	605283
2558	Female Gain Pathogenic	ENSG00000186297.12	GABRA5	137142
2562	Female Gain Pathogenic	ENSG00000166206.15	GABRB3	137192
2567	Female Gain Pathogenic	ENSG00000182256.13	GABRG3	600233
653720	Female Gain Pathogenic	ENSG00000261480.1	GOLGA8M
7337	Female Gain Pathogenic	ENSG00000114062.22	UBE3A	601623
5930	Female Gain Pathogenic	ENSG00000122257.20	RBBP6	600938
27327	Female Gain Pathogenic	ENSG00000090905.19	TNRC6A	610739
55114	Female Gain Pathogenic	ENSG00000140750.17	ARHGAP17	608293
5306	Female Gain Pathogenic	ENSG00000174238.15	PITPNA	600174
201163	Female Gain Pathogenic	ENSG00000154803.13	FLCN	607273
10743	Female Gain Pathogenic	ENSG00000108557.19	RAI1	607642
8533	Female Gain Pathogenic	ENSG00000141030.13	COPS3	604665
6720	Female Gain Pathogenic	ENSG00000072310.17	SREBF1	184756
79018	Female Gain Pathogenic	ENSG00000141034.10	GID4	617699
11216	Female Gain Pathogenic	ENSG00000108599.15	AKAP10	604694
2316	Female Gain Pathogenic	ENSG00000196924.19	FLNA	300017
2539	Female Gain Pathogenic	ENSG00000160211.19	G6PD	305900
6134	Female Gain Pathogenic	ENSG00000147403.18	RPL10	312173
2664	Female Gain Pathogenic	ENSG00000203879.12	GDI1	300104
6901	Female Gain Pathogenic	ENSG00000102125.16	TAZ	300394
9130	Female Gain Pathogenic	ENSG00000071859.15	FAM50A	300453
55558	Female Gain Pathogenic	ENSG00000130827.6	PLXNA3	300022
29085	Female Gain Pathogenic	ENSG00000054148.18	PHPT1	610167
6047	Female Gain Pathogenic	ENSG00000063978.16	RNF4	602850
2261	Female Gain Pathogenic	ENSG00000068078.20	FGFR3	134934
537	Female Gain Pathogenic	ENSG00000071553.18	ATP6AP1	300197
60343	Female Gain Pathogenic	ENSG00000071889.17	FAM3A	300492
224	Female Gain Pathogenic	ENSG00000072210.19	ALDH3A2	609523
9706	Female Gain Pathogenic	ENSG00000083290.20	ULK2	608650
6452	Female Gain Pathogenic	ENSG00000087266.17	SH3BP2	602104
118	Female Gain Pathogenic	ENSG00000087274.17	ADD1	102680
10296	Female Gain Pathogenic	ENSG00000090316.16	MAEA	606801
23523	Female Gain Pathogenic	ENSG00000099991.18	CABIN1	604251
2687	Female Gain Pathogenic	ENSG00000099998.19	GGT5	137168
6634	Female Gain Pathogenic	ENSG00000100028.12	SNRPD3	601062
2010	Female Gain Pathogenic	ENSG00000102119.11	EMD	300384
8266	Female Gain Pathogenic	ENSG00000102178.13	UBL4A	312070
56654	Female Gain Pathogenic	ENSG00000107281.10	NPDC1	605798
5730	Female Gain Pathogenic	ENSG00000107317.13	PTGDS	176803
79154	Female Gain Pathogenic	ENSG00000278535.5	DHRS11	616159
51655	Female Gain Pathogenic	ENSG00000108551.5	RASD1	605550
1819	Female Gain Pathogenic	ENSG00000108591.10	DRG2	602986
5376	Female Gain Pathogenic	ENSG00000109099.16	PMP22	601097
10227	Female Gain Pathogenic	ENSG00000109736.15	MFSD10	610977
10608	Female Gain Pathogenic	ENSG00000123933.17	MXD4
84286	Female Gain Pathogenic	ENSG00000127419.17	TMEM175	616660
7732	Female Gain Pathogenic	ENSG00000128482.16	RNF112	601237
92521	Female Gain Pathogenic	ENSG00000128487.18	SPECC1	608793
6638	Female Gain Pathogenic	ENSG00000128739.23	SNRPN	182279
51763	Female Gain Pathogenic	ENSG00000132376.20	INPP5K	607875
10400	Female Gain Pathogenic	ENSG00000133027.18	PEMT	602391
23164	Female Gain Pathogenic	ENSG00000133030.22	MPRIP	612935
83606	Female Gain Pathogenic	ENSG00000138867.17	GUCD1	619171
55090	Female Gain Pathogenic	ENSG00000141026.6	MED9	609878
1609	Female Gain Pathogenic	ENSG00000145214.14	DGKQ	601207
286257	Female Gain Pathogenic	ENSG00000148362.11	PAXX	616315
56623	Female Gain Pathogenic	ENSG00000148384.14	INPP5E	613037
9919	Female Gain Pathogenic	ENSG00000148396.18	SEC16A	612854
342357	Female Gain Pathogenic	ENSG00000155592.16	ZKSCAN2
115584	Female Gain Pathogenic	ENSG00000158865.12	SLC5A11	610238
54461	Female Gain Pathogenic	ENSG00000159069.14	FBXW5	609072
6002	Female Gain Pathogenic	ENSG00000159788.19	RGS12	602512
26086	Female Gain Pathogenic	ENSG00000160360.13	GPSM1	609491
7884	Female Gain Pathogenic	ENSG00000163950.13	SLBP	602422
4043	Female Gain Pathogenic	ENSG00000163956.13	LRPAP1	104225
169714	Female Gain Pathogenic	ENSG00000165661.17	QSOX2	612860
23203	Female Gain Pathogenic	ENSG00000165688.12	PMPCA	613036
10807	Female Gain Pathogenic	ENSG00000165689.17	ENTR1	618289
138311	Female Gain Pathogenic	ENSG00000165716.11	DIPK1B	614543
4239	Female Gain Pathogenic	ENSG00000166482.12	MFAP4	600596
5598	Female Gain Pathogenic	ENSG00000166484.20	MAPK7	602521
1398	Female Gain Pathogenic	ENSG00000167193.8	CRK	164762
3954	Female Gain Pathogenic	ENSG00000168924.15	LETM1	604407
92305	Female Gain Pathogenic	ENSG00000168936.11	TMEM129	615975
10815	Female Gain Pathogenic	ENSG00000168993.15	CPLX1	605032
521	Female Gain Pathogenic	ENSG00000169020.10	ATP5ME	601519
197370	Female Gain Pathogenic	ENSG00000169189.17	NSMCE1	617263
51162	Female Gain Pathogenic	ENSG00000172889.16	EGFL7	608582
146691	Female Gain Pathogenic	ENSG00000175662.18	TOM1L2	615519
286262	Female Gain Pathogenic	ENSG00000176058.13	TPRN	613354
8636	Female Gain Pathogenic	ENSG00000176101.12	SSNA1	610882
29952	Female Gain Pathogenic	ENSG00000176978.14	DPP7	610537
11253	Female Gain Pathogenic	ENSG00000177239.15	MAN1B1	604346
7156	Female Gain Pathogenic	ENSG00000177302.15	TOP3A	601243
125170	Female Gain Pathogenic	ENSG00000177427.13	MIEF2	615498
9951	Female Gain Pathogenic	ENSG00000182601.7	HS3ST4	604059
4692	Female Gain Pathogenic	ENSG00000182636.8	NDN	602117
170960	Female Gain Pathogenic	ENSG00000182903.16	ZNF721
152	Female Gain Pathogenic	ENSG00000184160.8	ADRA2C
7469	Female Gain Pathogenic	ENSG00000185049.16	NELFA	606026
339983	Female Gain Pathogenic	ENSG00000185818.8	NAT8L	610647
89958	Female Gain Pathogenic	ENSG00000186193.9	SAPCD2	612057
94107	Female Gain Pathogenic	ENSG00000187713.7	TMEM203	616499
401565	Female Gain Pathogenic	ENSG00000188163.8	FAM166A
25920	Female Gain Pathogenic	ENSG00000188986.9	NELFB	611180
8270	Female Gain Pathogenic	ENSG00000196976.7	LAGE3	300060
4641	Female Gain Pathogenic	ENSG00000197879.17	MYO1C	606538
441478	Female Gain Pathogenic	ENSG00000198435.4	NRARP
51451	Female Gain Pathogenic	ENSG00000205629.12	LCMT1	610286
727800	Female Gain Pathogenic	ENSG00000212864.3	RNF208	618993
728489	Female Gain Pathogenic	ENSG00000213221.5	DNLZ
8926	Female Gain Pathogenic	ENSG00000273173.5	SNURF
4636	Female Gain Pathogenic	ENSG00000215375.6	MYL5	160782
389813	Female Gain Pathogenic	ENSG00000232434.2	AJM1
90120	Female Gain Pathogenic	ENSG00000238227.8	TMEM250
401115	Female Gain Pathogenic	ENSG00000243449.6	C4orf48	614690
85014	Female Gain Pathogenic	ENSG00000244187.8	TMEM141
400916	Female Gain Pathogenic	ENSG00000250479.9	CHCHD10	615903
100533496	Female Gain Pathogenic	ENSG00000259024.6	TVP23C-CDRT4
6497	Female Loss Pathogenic	ENSG00000157933.10	SKI	164780
2782	Female Loss Pathogenic	ENSG00000078369.18	GNB1	139380
2563	Female Loss Pathogenic	ENSG00000187730.9	GABRD	137163
11079	Female Loss Pathogenic	ENSG00000157916.20	RER1
63976	Female Loss Pathogenic	ENSG00000142611.17	PRDM16	605557
7161	Female Loss Pathogenic	ENSG00000078900.15	TP73	601990
55966	Female Loss Pathogenic	ENSG00000196581.11	AJAP1	610972
55735	Female Loss Pathogenic	ENSG00000007923.16	DNAJC11	614827
23261	Female Loss Pathogenic	ENSG00000171735.19	CAMTA1	611501
11315	Female Loss Pathogenic	ENSG00000116288.13	PARK7	602533
473	Female Loss Pathogenic	ENSG00000142599.19	RERE	605226
23435	Female Loss Pathogenic	ENSG00000120948.19	TARDBP	605078
5226	Female Loss Pathogenic	ENSG00000142657.21	PGD	172200
54897	Female Loss Pathogenic	ENSG00000130940.15	CASZ1	609895
9927	Female Loss Pathogenic	ENSG00000116688.18	MFN2	608507
2475	Female Loss Pathogenic	ENSG00000198793.13	MTOR	601231
55187	Female Loss Pathogenic	ENSG00000048707.15	VPS13D	608877
4929	Female Loss Pathogenic	ENSG00000153234.15	NR4A2	601828
90	Female Loss Pathogenic	ENSG00000115170.15	ACVR1	102576
3760	Female Loss Pathogenic	ENSG00000162989.5	KCNJ3	601534
9759	Female Loss Pathogenic	ENSG00000068024.17	HDAC4	605314
80895	Female Loss Pathogenic	ENSG00000132323.9	ILKAP	618909
140739	Female Loss Pathogenic	ENSG00000184182.19	UBE2F	617700
8864	Female Loss Pathogenic	ENSG00000132326.12	PER2	603426
3069	Female Loss Pathogenic	ENSG00000115677.17	HDLBP	142695
25992	Female Loss Pathogenic	ENSG00000162804.14	SNED1	616634
547	Female Loss Pathogenic	ENSG00000130294.18	KIF1A	601255
23192	Female Loss Pathogenic	ENSG00000168397.17	ATG4B	611338
27086	Female Loss Pathogenic	ENSG00000114861.23	FOXP1	605515
5062	Female Loss Pathogenic	ENSG00000180370.10	PAK2	605022
26043	Female Loss Pathogenic	ENSG00000163960.12	UBXN7	616379
205564	Female Loss Pathogenic	ENSG00000119231.11	SENP5	612845
1739	Female Loss Pathogenic	ENSG00000075711.21	DLG1	601014
1487	Female Loss Pathogenic	ENSG00000159692.16	CTBP1	602618
2580	Female Loss Pathogenic	ENSG00000178950.17	GAK	602052
10336	Female Loss Pathogenic	ENSG00000185619.18	PCGF3	617543
7468	Female Loss Pathogenic	ENSG00000109685.19	NSD2	602952
9693	Female Loss Pathogenic	ENSG00000109756.9	RAPGEF2	609530
92345	Female Loss Pathogenic	ENSG00000145414.9	NAF1	617868
57600	Female Loss Pathogenic	ENSG00000052795.13	FNIP2	612768
6804	Female Loss Pathogenic	ENSG00000106089.12	STX1A	186590
9031	Female Loss Pathogenic	ENSG00000009954.11	BAZ1B	605681
3984	Female Loss Pathogenic	ENSG00000106683.15	LIMK1	601329
653361	Female Loss Pathogenic	ENSG00000158517.15	NCF1	608512
7458	Female Loss Pathogenic	ENSG00000106682.16	EIF4H	603431
9569	Female Loss Pathogenic	ENSG00000006704.11	GTF2IRD1	604318
2969	Female Loss Pathogenic	ENSG00000263001.7	GTF2I	601679
7461	Female Loss Pathogenic	ENSG00000106665.16	CLIP2	603432
9228	Female Loss Pathogenic	ENSG00000198010.13	DLGAP2	605438
55664	Female Loss Pathogenic	ENSG00000106993.12	CDC37L1	610346
5991	Female Loss Pathogenic	ENSG00000080298.15	RFX3	601337
774	Female Loss Pathogenic	ENSG00000148408.13	CACNA1B	601012
79813	Female Loss Pathogenic	ENSG00000181090.21	EHMT1	607001
6734	Female Loss Pathogenic	ENSG00000182934.12	SRPRA	182180
9743	Female Loss Pathogenic	ENSG00000134909.18	ARHGAP32	608541
84623	Female Loss Pathogenic	ENSG00000149571.12	KIRREL3	607761
112936	Female Loss Pathogenic	ENSG00000151502.11	VPS26B	610027
22997	Female Loss Pathogenic	ENSG00000080854.16	IGSF9B	613773
23368	Female Loss Pathogenic	ENSG00000088808.18	PPP1R13B	606455
64423	Female Loss Pathogenic	ENSG00000203485.14	INF2	610982
3714	Female Loss Pathogenic	ENSG00000184916.9	JAG2	602570
207	Female Loss Pathogenic	ENSG00000142208.17	AKT1	164730
54551	Female Loss Pathogenic	ENSG00000254585.5	MAGEL2	605283
2558	Female Loss Pathogenic	ENSG00000186297.12	GABRA5	137142
2562	Female Loss Pathogenic	ENSG00000166206.15	GABRB3	137192
8924	Female Loss Pathogenic	ENSG00000128731.18	HERC2	605837
2567	Female Loss Pathogenic	ENSG00000182256.13	GABRG3	600233
7337	Female Loss Pathogenic	ENSG00000114062.22	UBE3A	601623
161725	Female Loss Pathogenic	ENSG00000169918.10	OTUD7A	612024
140460	Female Loss Pathogenic	ENSG00000183475.13	ASB7	615052
22856	Female Loss Pathogenic	ENSG00000131873.7	CHSY1	608183
220	Female Loss Pathogenic	ENSG00000184254.17	ALDH1A3	600463
6627	Female Loss Pathogenic	ENSG00000131876.17	SNRPA1	603521
9665	Female Loss Pathogenic	ENSG00000166783.22	MARF1	614593
4629	Female Loss Pathogenic	ENSG00000133392.18	MYH11	160745
64131	Female Loss Pathogenic	ENSG00000103489.12	XYLT1	608124
9344	Female Loss Pathogenic	ENSG00000149930.18	TAOK2	613199
4150	Female Loss Pathogenic	ENSG00000103495.14	MAZ	600999
201163	Female Loss Pathogenic	ENSG00000154803.13	FLCN	607273
10743	Female Loss Pathogenic	ENSG00000108557.19	RAI1	607642
9611	Female Loss Pathogenic	ENSG00000141027.21	NCOR1	600849
8533	Female Loss Pathogenic	ENSG00000141030.13	COPS3	604665
6720	Female Loss Pathogenic	ENSG00000072310.17	SREBF1	184756
3996	Female Loss Pathogenic	ENSG00000131899.11	LLGL1	600966
79018	Female Loss Pathogenic	ENSG00000141034.10	GID4	617699
11216	Female Loss Pathogenic	ENSG00000108599.15	AKAP10	604694
4763	Female Loss Pathogenic	ENSG00000196712.18	NF1	613113
79915	Female Loss Pathogenic	ENSG00000176208.9	ATAD5	609534
84440	Female Loss Pathogenic	ENSG00000131242.18	RAB11FIP4	611999
9097	Female Loss Pathogenic	ENSG00000101557.15	USP14	607274
23347	Female Loss Pathogenic	ENSG00000101596.16	SMCHD1	614982
7298	Female Loss Pathogenic	ENSG00000176890.16	TYMS	188350
9229	Female Loss Pathogenic	ENSG00000170579.17	DLGAP1	605445
4772	Female Loss Pathogenic	ENSG00000131196.18	NFATC1	600489
1291	Female Loss Pathogenic	ENSG00000142156.15	COL6A1	120220
54039	Female Loss Pathogenic	ENSG00000183570.17	PCBP3	608502
6899	Female Loss Pathogenic	ENSG00000184058.15	TBX1	602054
5413	Female Loss Pathogenic	ENSG00000184702.20	SEPTIN5	602724
7290	Female Loss Pathogenic	ENSG00000100084.14	HIRA	600237
7353	Female Loss Pathogenic	ENSG00000070010.19	UFD1	601754
54487	Female Loss Pathogenic	ENSG00000128191.16	DGCR8	609030
29801	Female Loss Pathogenic	ENSG00000099904.16	ZDHHC8	608784
5594	Female Loss Pathogenic	ENSG00000100030.15	MAPK1	176948
9889	Female Loss Pathogenic	ENSG00000100426.7	ZBED4	612552
23774	Female Loss Pathogenic	ENSG00000100425.18	BRD1	604589
23654	Female Loss Pathogenic	ENSG00000196576.16	PLXNB2	604293
415116	Female Loss Pathogenic	ENSG00000198355.5	PIM3	610580
80305	Female Loss Pathogenic	ENSG00000170638.10	TRABD
85358	Female Loss Pathogenic	ENSG00000251322.9	SHANK3	606230
23542	Female Loss Pathogenic	ENSG00000008735.14	MAPK8IP2	607755
1185	Female Loss Pathogenic	ENSG00000011021.23	CLCN6	602726
54902	Female Loss Pathogenic	ENSG00000011295.16	TTC19	613814
9961	Female Loss Pathogenic	ENSG00000013364.19	MVP	605088
29781	Female Loss Pathogenic	ENSG00000025770.19	NCAPH2	611230
9341	Female Loss Pathogenic	ENSG00000049245.13	VAMP3	603657
8863	Female Loss Pathogenic	ENSG00000049246.14	PER3	603427
2006	Female Loss Pathogenic	ENSG00000049540.18	ELN	130160
5982	Female Loss Pathogenic	ENSG00000049541.11	RFC2	600404
2817	Female Loss Pathogenic	ENSG00000063660.9	GPC1	600395
51665	Female Loss Pathogenic	ENSG00000065802.12	ASB1	605758
5590	Female Loss Pathogenic	ENSG00000067606.17	PRKCZ	176982
2261	Female Loss Pathogenic	ENSG00000068078.20	FGFR3	134934
4205	Female Loss Pathogenic	ENSG00000068305.17	MEF2A	600660
9993	Female Loss Pathogenic	ENSG00000070413.20	DGCR2	600594
114049	Female Loss Pathogenic	ENSG00000071462.12	BUD23	615733
22905	Female Loss Pathogenic	ENSG00000072134.15	EPN2	607263
224	Female Loss Pathogenic	ENSG00000072210.19	ALDH3A2	609523
7037	Female Loss Pathogenic	ENSG00000072274.13	TFRC	190010
56666	Female Loss Pathogenic	ENSG00000073150.14	PANX2	608421
83642	Female Loss Pathogenic	ENSG00000073169.14	SELENOO	607917
2023	Female Loss Pathogenic	ENSG00000074800.16	ENO1	172430
51150	Female Loss Pathogenic	ENSG00000078808.19	SDF4	614282
9984	Female Loss Pathogenic	ENSG00000079134.12	THOC1	606930
3835	Female Loss Pathogenic	ENSG00000079616.13	KIF22	603213
9706	Female Loss Pathogenic	ENSG00000083290.20	ULK2	608650
5351	Female Loss Pathogenic	ENSG00000083444.17	PLOD1	153454
2195	Female Loss Pathogenic	ENSG00000083857.14	FAT1	600976
83719	Female Loss Pathogenic	ENSG00000090238.12	YPEL3	609724
10296	Female Loss Pathogenic	ENSG00000090316.16	MAEA	606801
54890	Female Loss Pathogenic	ENSG00000091542.9	ALKBH5	613303
1312	Female Loss Pathogenic	ENSG00000093010.15	COMT
283638	Female Loss Pathogenic	ENSG00000099814.16	CEP170B
421	Female Loss Pathogenic	ENSG00000099889.14	ARVCF	602269
27037	Female Loss Pathogenic	ENSG00000099899.15	TRMT2A	611151
5902	Female Loss Pathogenic	ENSG00000099901.17	RANBP1	601180
23759	Female Loss Pathogenic	ENSG00000100023.20	PPIL2	607588
29799	Female Loss Pathogenic	ENSG00000100027.17	YPEL1	608082
9647	Female Loss Pathogenic	ENSG00000100034.14	PPM1F	619309
8220	Female Loss Pathogenic	ENSG00000100056.12	ESS2	601755
6576	Female Loss Pathogenic	ENSG00000100075.10	SLC25A1	190315
9701	Female Loss Pathogenic	ENSG00000100239.16	PPP6R2	610877
6305	Female Loss Pathogenic	ENSG00000100241.21	SBF1	603560
91289	Female Loss Pathogenic	ENSG00000100258.18	LMF2
1120	Female Loss Pathogenic	ENSG00000100288.20	CHKB	612395
410	Female Loss Pathogenic	ENSG00000100299.18	ARSA	607574
23209	Female Loss Pathogenic	ENSG00000100427.16	MLC1	605908
79038	Female Loss Pathogenic	ENSG00000100711.14	ZFYVE21	613504
22850	Female Loss Pathogenic	ENSG00000101544.9	ADNP2	617422
9663	Female Loss Pathogenic	ENSG00000101577.10	LPIN2	605519
10627	Female Loss Pathogenic	ENSG00000101608.13	MYL12A
5595	Female Loss Pathogenic	ENSG00000102882.12	MAPK3	601795
23475	Female Loss Pathogenic	ENSG00000103485.19	QPRT	606248
10423	Female Loss Pathogenic	ENSG00000103502.14	CDIPT	605893
9275	Female Loss Pathogenic	ENSG00000106635.8	BCL7B	605846
6505	Female Loss Pathogenic	ENSG00000106688.12	SLC1A1	133550
147166	Female Loss Pathogenic	ENSG00000108448.22	TRIM16L
51655	Female Loss Pathogenic	ENSG00000108551.5	RASD1	605550
1819	Female Loss Pathogenic	ENSG00000108591.10	DRG2	602986
27077	Female Loss Pathogenic	ENSG00000108641.19	B9D1	614144
25854	Female Loss Pathogenic	ENSG00000109794.13	FAM149A
29118	Female Loss Pathogenic	ENSG00000109832.14	DDX25	607663
27087	Female Loss Pathogenic	ENSG00000109956.13	B3GAT1	151290
55572	Female Loss Pathogenic	ENSG00000110074.11	FOXRED1	613622
6484	Female Loss Pathogenic	ENSG00000110080.20	ST3GAL4	104240
22916	Female Loss Pathogenic	ENSG00000114503.11	NCBP2	605133
57088	Female Loss Pathogenic	ENSG00000114698.15	PLSCR4	607612
2820	Female Loss Pathogenic	ENSG00000115159.16	GPD2	138430
5510	Female Loss Pathogenic	ENSG00000115685.15	PPP1R7	602877
10494	Female Loss Pathogenic	ENSG00000115694.15	STK25	602255
607	Female Loss Pathogenic	ENSG00000116128.11	BCL9	602597
54206	Female Loss Pathogenic	ENSG00000116285.13	ERRFI1	608069
6723	Female Loss Pathogenic	ENSG00000116649.10	SRM	182891
26232	Female Loss Pathogenic	ENSG00000116661.11	FBXO2	607112
26270	Female Loss Pathogenic	ENSG00000116663.11	FBXO6	605647
10459	Female Loss Pathogenic	ENSG00000116670.15	MAD2L2	604094
90231	Female Loss Pathogenic	ENSG00000116685.16	KIAA2013
60672	Female Loss Pathogenic	ENSG00000116691.11	MIIP	608772
103910	Female Loss Pathogenic	ENSG00000118680.14	MYL12B	609211
80148	Female Loss Pathogenic	ENSG00000122490.19	SLC66A2
10608	Female Loss Pathogenic	ENSG00000123933.17	MXD4
2123	Female Loss Pathogenic	ENSG00000126860.12	EVI2A	158380
4974	Female Loss Pathogenic	ENSG00000126861.5	OMG	164345
53834	Female Loss Pathogenic	ENSG00000127418.15	FGFRL1	605830
85378	Female Loss Pathogenic	ENSG00000128159.12	TUBGCP6	610053
23753	Female Loss Pathogenic	ENSG00000128228.5	SDF2L1	607551
7732	Female Loss Pathogenic	ENSG00000128482.16	RNF112	601237
92521	Female Loss Pathogenic	ENSG00000128487.18	SPECC1	608793
6638	Female Loss Pathogenic	ENSG00000128739.23	SNRPN	182279
23677	Female Loss Pathogenic	ENSG00000130147.16	SH3BP4	605611
4705	Female Loss Pathogenic	ENSG00000130414.13	NDUFA10	603835
9997	Female Loss Pathogenic	ENSG00000284194.3	SCO2	604272
57470	Female Loss Pathogenic	ENSG00000130764.10	LRRC47	619154
9557	Female Loss Pathogenic	ENSG00000131778.19	CHD1L	613039
5565	Female Loss Pathogenic	ENSG00000131791.8	PRKAB2	602741
55829	Female Loss Pathogenic	ENSG00000131871.15	SELENOS	607918
10267	Female Loss Pathogenic	ENSG00000132329.11	RAMP1	605153
93611	Female Loss Pathogenic	ENSG00000132879.14	FBXO44	609111
10400	Female Loss Pathogenic	ENSG00000133027.18	PEMT	602391
23164	Female Loss Pathogenic	ENSG00000133030.22	MPRIP	612935
123811	Female Loss Pathogenic	ENSG00000133393.13	CEP20	617149
10752	Female Loss Pathogenic	ENSG00000134121.10	CHL1	607416
2113	Female Loss Pathogenic	ENSG00000134954.14	ETS1	164720
57471	Female Loss Pathogenic	ENSG00000136541.15	ERMN	610072
3480	Female Loss Pathogenic	ENSG00000140443.15	IGF1R	147370
55090	Female Loss Pathogenic	ENSG00000141026.6	MED9	609878
5636	Female Loss Pathogenic	ENSG00000141127.15	PRPSAP2	603762
116	Female Loss Pathogenic	ENSG00000141433.13	ADCYAP1	102980
10907	Female Loss Pathogenic	ENSG00000141759.15	TXNL4A	611595
1292	Female Loss Pathogenic	ENSG00000142173.16	COL6A2	120240
57140	Female Loss Pathogenic	ENSG00000142327.13	RNPEPL1	605287
5195	Female Loss Pathogenic	ENSG00000142655.13	PEX14	601791
57007	Female Loss Pathogenic	ENSG00000144476.6	ACKR3	610376
55502	Female Loss Pathogenic	ENSG00000144485.11	HES6	610331
79648	Female Loss Pathogenic	ENSG00000147316.13	MCPH1	607117
5531	Female Loss Pathogenic	ENSG00000149923.14	PPP4C	602035
226	Female Loss Pathogenic	ENSG00000149925.22	ALDOA	103850
83723	Female Loss Pathogenic	ENSG00000149926.13	TLCD3B	615175
8448	Female Loss Pathogenic	ENSG00000149927.18	DOC2A	604567
8479	Female Loss Pathogenic	ENSG00000149929.16	HIRIP3	603365
124446	Female Loss Pathogenic	ENSG00000149932.17	TMEM219
29087	Female Loss Pathogenic	ENSG00000151500.15	THYN1	613739
55326	Female Loss Pathogenic	ENSG00000155189.12	AGPAT5	614796
9556	Female Loss Pathogenic	ENSG00000156411.10	ATP5MPL	604573
127281	Female Loss Pathogenic	ENSG00000157870.17	PRXL2B
5192	Female Loss Pathogenic	ENSG00000157911.11	PEX10	602859
127262	Female Loss Pathogenic	ENSG00000158109.15	TPRG1L	611460
1676	Female Loss Pathogenic	ENSG00000160049.12	DFFA	601882
118424	Female Loss Pathogenic	ENSG00000160087.21	UBE2J2
84221	Female Loss Pathogenic	ENSG00000160284.15	SPATC1L	612412
4047	Female Loss Pathogenic	ENSG00000160285.15	LSS	600909
8888	Female Loss Pathogenic	ENSG00000160294.11	MCM3AP	603294
5116	Female Loss Pathogenic	ENSG00000160299.17	PCNT	605925
6285	Female Loss Pathogenic	ENSG00000160307.10	S100B	176990
3275	Female Loss Pathogenic	ENSG00000160310.18	PRMT2	601961
150223	Female Loss Pathogenic	ENSG00000161179.14	YDJC
50651	Female Loss Pathogenic	ENSG00000162426.16	SLC45A1	605763
374946	Female Loss Pathogenic	ENSG00000162490.7	DRAXIN	612682
199990	Female Loss Pathogenic	ENSG00000162585.17	FAAP20	615183
54965	Female Loss Pathogenic	ENSG00000163964.18	PIGX	610276
4886	Female Loss Pathogenic	ENSG00000164128.7	NPY1R	162641
84881	Female Loss Pathogenic	ENSG00000165526.9	RPUSD4	617488
116225	Female Loss Pathogenic	ENSG00000165724.6	ZMYND19	611424
83700	Female Loss Pathogenic	ENSG00000166086.13	JAM3	606871
4239	Female Loss Pathogenic	ENSG00000166482.12	MFAP4	600596
5598	Female Loss Pathogenic	ENSG00000166484.20	MAPK7	602521
201161	Female Loss Pathogenic	ENSG00000166582.10	CENPV	608139
89927	Female Loss Pathogenic	ENSG00000166780.11	BMERB1
54893	Female Loss Pathogenic	ENSG00000166912.17	MTMR10
146378	Female Loss Pathogenic	ENSG00000167194.8	C16orf92	618911
112476	Female Loss Pathogenic	ENSG00000167371.21	PRRT2	614386
4735	Female Loss Pathogenic	ENSG00000168385.18	SEPTIN2	601506
1841	Female Loss Pathogenic	ENSG00000168393.13	DTYMK	188345
56884	Female Loss Pathogenic	ENSG00000168843.14	FSTL5
3954	Female Loss Pathogenic	ENSG00000168924.15	LETM1	604407
92305	Female Loss Pathogenic	ENSG00000168936.11	TMEM129	615975
10815	Female Loss Pathogenic	ENSG00000168993.15	CPLX1	605032
521	Female Loss Pathogenic	ENSG00000169020.10	ATP5ME	601519
283899	Female Loss Pathogenic	ENSG00000169592.15	INO80E
51621	Female Loss Pathogenic	ENSG00000169926.11	KLF13	605328
7314	Female Loss Pathogenic	ENSG00000170315.14	UBB	191339
136	Female Loss Pathogenic	ENSG00000170425.3	ADORA2B	600446
5481	Female Loss Pathogenic	ENSG00000171497.5	PPID	601753
2110	Female Loss Pathogenic	ENSG00000171503.12	ETFDH	231675
59350	Female Loss Pathogenic	ENSG00000171509.16	RXFP1	606654
5394	Female Loss Pathogenic	ENSG00000171824.14	EXOSC10	605960
55352	Female Loss Pathogenic	ENSG00000172301.11	COPRS
150678	Female Loss Pathogenic	ENSG00000172428.11	COPS9	619349
200933	Female Loss Pathogenic	ENSG00000174013.8	FBXO45	609112
26470	Female Loss Pathogenic	ENSG00000174938.14	SEZ6L2	616667
253982	Female Loss Pathogenic	ENSG00000174939.11	ASPHD1
253980	Female Loss Pathogenic	ENSG00000174943.11	KCTD13	608947
4878	Female Loss Pathogenic	ENSG00000175206.10	NPPA	108780
100526739	Female Loss Pathogenic	ENSG00000251503.8	CENPS-CORT
146691	Female Loss Pathogenic	ENSG00000175662.18	TOM1L2	615519
54998	Female Loss Pathogenic	ENSG00000175756.13	AURKAIP1	609183
126792	Female Loss Pathogenic	ENSG00000176022.7	B3GALT6	615291
7525	Female Loss Pathogenic	ENSG00000176105.14	YES1	164880
155382	Female Loss Pathogenic	ENSG00000176428.6	VPS37D	610039
9920	Female Loss Pathogenic	ENSG00000176595.4	KBTBD11	618794
666	Female Loss Pathogenic	ENSG00000176720.6	BOK	605404
51078	Female Loss Pathogenic	ENSG00000176946.12	THAP4	612533
125170	Female Loss Pathogenic	ENSG00000177427.13	MIEF2	615498
2314	Female Loss Pathogenic	ENSG00000177731.16	FLII	600362
388341	Female Loss Pathogenic	ENSG00000181350.12	LRRC75A
64975	Female Loss Pathogenic	ENSG00000182154.8	MRPL41	611846
23336	Female Loss Pathogenic	ENSG00000182253.15	SYNM	606087
2055	Female Loss Pathogenic	ENSG00000182372.10	CLN8	607837
4692	Female Loss Pathogenic	ENSG00000182636.8	NDN	602117
80781	Female Loss Pathogenic	ENSG00000182871.16	COL18A1	120328
145748	Female Loss Pathogenic	ENSG00000183060.15	LYSMD4
256281	Female Loss Pathogenic	ENSG00000183828.15	NUDT14	609219
7122	Female Loss Pathogenic	ENSG00000184113.9	CLDN5	602101
90135	Female Loss Pathogenic	ENSG00000184887.13	BTBD6
10572	Female Loss Pathogenic	ENSG00000184990.13	SIVA1	605567
7469	Female Loss Pathogenic	ENSG00000185049.16	NELFA	606026
5600	Female Loss Pathogenic	ENSG00000185386.15	MAPK11	602898
64976	Female Loss Pathogenic	ENSG00000185608.9	MRPL40	605089
7332	Female Loss Pathogenic	ENSG00000185651.15	UBE2L3	603721
339983	Female Loss Pathogenic	ENSG00000185818.8	NAT8L	610647
79447	Female Loss Pathogenic	ENSG00000280789.2	PAGR1	612033
9636	Female Loss Pathogenic	ENSG00000187608.10	ISG15	147571
285093	Female Loss Pathogenic	ENSG00000188011.5	RTP5
10123	Female Loss Pathogenic	ENSG00000188042.8	ARL4C	604787
375790	Female Loss Pathogenic	ENSG00000188157.15	AGRN	103320
57801	Female Loss Pathogenic	ENSG00000188290.11	HES4	608060
92714	Female Loss Pathogenic	ENSG00000197070.14	ARRDC1
79607	Female Loss Pathogenic	ENSG00000197798.9	FAM118B	616587
10920	Female Loss Pathogenic	ENSG00000198612.11	COPS8	616011
2812	Female Loss Pathogenic	ENSG00000203618.6	GP1BB	138720
57540	Female Loss Pathogenic	ENSG00000204624.8	DISP3	611251
339453	Female Loss Pathogenic	ENSG00000205090.9	TMEM240	616101
643965	Female Loss Pathogenic	ENSG00000205116.3	TMEM88B
56953	Female Loss Pathogenic	ENSG00000205309.14	NT5M	605292
414918	Female Loss Pathogenic	ENSG00000205593.12	DENND6B
403313	Female Loss Pathogenic	ENSG00000205808.7	PLPP6	611666
255758	Female Loss Pathogenic	ENSG00000213123.11	DYNLT2B	617353
8926	Female Loss Pathogenic	ENSG00000273173.5	SNURF
125150	Female Loss Pathogenic	ENSG00000214941.8	ZSWIM7	614535
79680	Female Loss Pathogenic	ENSG00000215012.9	RTL10
4636	Female Loss Pathogenic	ENSG00000215375.6	MYL5	160782
25817	Female Loss Pathogenic	ENSG00000219438.9	TAFA5	617499
81669	Female Loss Pathogenic	ENSG00000221978.12	CCNL2	613482
440498	Female Loss Pathogenic	ENSG00000226742.4	HSBP1L1
441869	Female Loss Pathogenic	ENSG00000235098.9	ANKRD65
1325	Female Loss Pathogenic	ENSG00000241563.4	CORT	602784
128977	Female Loss Pathogenic	ENSG00000242259.9	C22orf39
55052	Female Loss Pathogenic	ENSG00000242485.6	MRPL20	611833
401115	Female Loss Pathogenic	ENSG00000243449.6	C4orf48	614690
10018	Female Gain VOUS	ENSG00000153094.24	BCL2L11	603827
376940	Female Gain VOUS	ENSG00000188177.14	ZC3H6
55689	Female Gain VOUS	ENSG00000163872.16	YEATS2	613373
7468	Female Gain VOUS	ENSG00000109685.19	NSD2	602952
401190	Female Gain VOUS	ENSG00000186479.5	RGS7BP	610890
3313	Female Gain VOUS	ENSG00000113013.16	HSPA9	600548
51780	Female Gain VOUS	ENSG00000120733.14	KDM3B	609373
2107	Female Gain VOUS	ENSG00000120705.13	ETF1	600285
9425	Female Gain VOUS	ENSG00000153046.18	CDYL	603778
653361	Female Gain VOUS	ENSG00000158517.15	NCF1	608512
9228	Female Gain VOUS	ENSG00000198010.13	DLGAP2	605438
6595	Female Gain VOUS	ENSG00000080503.24	SMARCA2	600014
22982	Female Gain VOUS	ENSG00000151240.17	DIP2C	611380
23185	Female Gain VOUS	ENSG00000107929.15	LARP4B	616513
23360	Female Gain VOUS	ENSG00000109920.13	FNBP4	615265
8881	Female Gain VOUS	ENSG00000130177.16	CDC16	603461
6729	Female Gain VOUS	ENSG00000100883.13	SRP54	604857
51187	Female Gain VOUS	ENSG00000137876.11	RSL24D1	613262
9236	Female Gain VOUS	ENSG00000260916.8	CCPG1	611326
140460	Female Gain VOUS	ENSG00000183475.13	ASB7	615052
54715	Female Gain VOUS	ENSG00000078328.22	RBFOX1	605104
5306	Female Gain VOUS	ENSG00000174238.15	PITPNA	600174
10594	Female Gain VOUS	ENSG00000174231.17	PRPF8	607300
4763	Female Gain VOUS	ENSG00000196712.18	NF1	613113
9775	Female Gain VOUS	ENSG00000141543.12	EIF4A3	608546
55628	Female Gain VOUS	ENSG00000215421.9	ZNF407	615894
54915	Female Gain VOUS	ENSG00000149658.18	YTHDF1	616529
23760	Female Gain VOUS	ENSG00000180957.18	PITPNB	606876
85358	Female Gain VOUS	ENSG00000251322.9	SHANK3	606230
8573	Female Gain VOUS	ENSG00000147044.23	CASK	300172
80258	Female Gain VOUS	ENSG00000183690.13	EFHC2	300817
2824	Female Gain VOUS	ENSG00000046653.15	GPM6B	300051
3074	Female Gain VOUS	ENSG00000049860.14	HEXB	606873
2346	Female Gain VOUS	ENSG00000086205.18	FOLH1	600934
55012	Female Gain VOUS	ENSG00000092020.11	PPP2R3C	615902
9692	Female Gain VOUS	ENSG00000100890.16	PRORP	609947
1137	Female Gain VOUS	ENSG00000101204.18	CHRNA4	118504
10139	Female Gain VOUS	ENSG00000101246.20	ARFRP1	604699
56062	Female Gain VOUS	ENSG00000102271.14	KLHL4	300348
54550	Female Gain VOUS	ENSG00000103154.10	NECAB2	618130
58189	Female Gain VOUS	ENSG00000103175.11	WFDC1	605322
51283	Female Gain VOUS	ENSG00000103429.11	BFAR
54758	Female Gain VOUS	ENSG00000104731.14	KLHDC4
8503	Female Gain VOUS	ENSG00000117461.15	PIK3R3	606076
51307	Female Gain VOUS	ENSG00000120709.11	FAM53C	609372
1958	Female Gain VOUS	ENSG00000120738.8	EGR1	128990
56731	Female Gain VOUS	ENSG00000125520.14	SLC2A4RG	609493
84938	Female Gain VOUS	ENSG00000125703.15	ATG4C	611339
140685	Female Gain VOUS	ENSG00000130584.12	ZBTB46	614639
60412	Female Gain VOUS	ENSG00000131558.15	EXOC4	608185
51763	Female Gain VOUS	ENSG00000132376.20	INPP5K	607875
5176	Female Gain VOUS	ENSG00000132386.11	SERPINF1	172860
51308	Female Gain VOUS	ENSG00000132563.16	REEP2	609347
79731	Female Gain VOUS	ENSG00000137513.10	NARS2	612803
6519	Female Gain VOUS	ENSG00000138079.14	SLC3A1	104614
2958	Female Gain VOUS	ENSG00000140307.11	GTF2A2	600519
8720	Female Gain VOUS	ENSG00000140943.17	MBTPS1	603355
1016	Female Gain VOUS	ENSG00000145526.12	CDH18	603019
3176	Female Gain VOUS	ENSG00000150540.14	HNMT	605238
283635	Female Gain VOUS	ENSG00000151327.13	FAM177A1	619181
22986	Female Gain VOUS	ENSG00000156395.14	SORCS3	606285
1827	Female Gain VOUS	ENSG00000159200.18	RCAN1	602917
84448	Female Gain VOUS	ENSG00000163995.21	ABLIM2	612544
285671	Female Gain VOUS	ENSG00000164197.12	RNF180	616015
10412	Female Gain VOUS	ENSG00000164346.10	NSA2	612497
84340	Female Gain VOUS	ENSG00000164347.18	GFM2	606544
8945	Female Gain VOUS	ENSG00000166167.18	BTRC	603482
1398	Female Gain VOUS	ENSG00000167193.8	CRK	164762
124935	Female Gain VOUS	ENSG00000167703.15	SLC43A2	610791
83547	Female Gain VOUS	ENSG00000167705.12	RILP	607848
3954	Female Gain VOUS	ENSG00000168924.15	LETM1	604407
65110	Female Gain VOUS	ENSG00000169062.15	UPF3A	605530
4330	Female Gain VOUS	ENSG00000169184.6	MN1	156100
83985	Female Gain VOUS	ENSG00000169682.18	SPNS1	612583
51621	Female Gain VOUS	ENSG00000169926.11	KLF13	605328
2548	Female Gain VOUS	ENSG00000171298.13	GAA	606800
55486	Female Gain VOUS	ENSG00000175193.14	PARL	607858
9920	Female Gain VOUS	ENSG00000176595.4	KBTBD11	618794
84901	Female Gain VOUS	ENSG00000176953.12	NFATC2IP	614525
79929	Female Gain VOUS	ENSG00000180834.8	MAP6D1	610593
284129	Female Gain VOUS	ENSG00000181045.15	SLC26A11	610117
2055	Female Gain VOUS	ENSG00000182372.10	CLN8	607837
7469	Female Gain VOUS	ENSG00000185049.16	NELFA	606026
50859	Female Gain VOUS	ENSG00000196104.11	SPOCK3	607989
50861	Female Gain VOUS	ENSG00000197457.10	STMN3	608362
4641	Female Gain VOUS	ENSG00000197879.17	MYO1C	606538
9824	Female Gain VOUS	ENSG00000198826.11	ARHGAP11A	610589
57128	Female Gain VOUS	ENSG00000214113.11	LYRM4	613311
161582	Female Gain VOUS	ENSG00000256061.7	DNAAF4	608706
5903	Female Loss VOUS	ENSG00000153201.16	RANBP2	601181
344558	Female Loss VOUS	ENSG00000172985.11	SH3RF3	618933
53353	Female Loss VOUS	ENSG00000168702.18	LRP1B	608766
2066	Female Loss VOUS	ENSG00000178568.15	ERBB4	600543
28514	Female Loss VOUS	ENSG00000198719.9	DLL1	606582
27445	Female Loss VOUS	ENSG00000186472.20	PCLO	604918
7082	Female Loss VOUS	ENSG00000104067.17	TJP1	601009
4644	Female Loss VOUS	ENSG00000197535.15	MYO5A	160777
613	Female Loss VOUS	ENSG00000186716.21	BCR	151410
9215	Female Loss VOUS	ENSG00000133424.22	LARGE1	603590
5689	Female Loss VOUS	ENSG00000008018.9	PSMB1	602017
321	Female Loss VOUS	ENSG00000034053.14	APBA2	602712
5134	Female Loss VOUS	ENSG00000071994.11	PDCD2	600866
27156	Female Loss VOUS	ENSG00000100218.12	RSPH14	605663
9609	Female Loss VOUS	ENSG00000100228.13	RAB36	605662
57761	Female Loss VOUS	ENSG00000101255.11	TRIB3	607898
23359	Female Loss VOUS	ENSG00000104059.4	FAM189A1
84498	Female Loss VOUS	ENSG00000112584.14	FAM120B	612266
6908	Female Loss VOUS	ENSG00000112592.14	TBP	600075
2257	Female Loss VOUS	ENSG00000114279.14	FGF12	601513
311	Female Loss VOUS	ENSG00000122359.18	ANXA11	602572
80023	Female Loss VOUS	ENSG00000125841.13	NRSN2	610666
2781	Female Loss VOUS	ENSG00000128266.9	GNAZ	139160
80195	Female Loss VOUS	ENSG00000133678.14	TMEM254
8031	Female Loss VOUS	ENSG00000266412.6	NCOA4	601984
100287932	Female Loss VOUS	ENSG00000265354.4	TIMM23	605034
79648	Female Loss VOUS	ENSG00000147316.13	MCPH1	607117
25924	Female Loss VOUS	ENSG00000170011.14	MYRIP	611790
6666	Female Loss VOUS	ENSG00000177732.9	SOX12	601947
85364	Female Loss VOUS	ENSG00000247315.4	ZCCHC3	618326
56160	Female Loss VOUS	ENSG00000185115.6	NSMCE3	608243
22821	Female Loss VOUS	ENSG00000185989.11	RASA3	605182
219348	Female Loss VOUS	ENSG00000189129.14	PLAC9	612857
140680	Female Loss VOUS	ENSG00000196476.12	C20orf96
65124	Female Loss VOUS	ENSG00000198142.5	SOWAHC
65979	Female Loss VOUS	ENSG00000204138.13	PHACTR4	608726
10626	Female Loss VOUS	ENSG00000221926.13	TRIM16	609505
5062	Male Gain Pathogenic	ENSG00000180370.10	PAK2	605022
26043	Male Gain Pathogenic	ENSG00000163960.12	UBXN7	616379
205564	Male Gain Pathogenic	ENSG00000119231.11	SENP5	612845
6804	Male Gain Pathogenic	ENSG00000106089.12	STX1A	186590
9031	Male Gain Pathogenic	ENSG00000009954.11	BAZ1B	605681
3984	Male Gain Pathogenic	ENSG00000106683.15	LIMK1	601329
7458	Male Gain Pathogenic	ENSG00000106682.16	EIF4H	603431
9569	Male Gain Pathogenic	ENSG00000006704.11	GTF2IRD1	604318
2969	Male Gain Pathogenic	ENSG00000263001.7	GTF2I	601679
2889	Male Gain Pathogenic	ENSG00000107263.18	RAPGEF1	600303
7248	Male Gain Pathogenic	ENSG00000165699.15	TSC1	605284
6130	Male Gain Pathogenic	ENSG00000148303.17	RPL7A	185640
1289	Male Gain Pathogenic	ENSG00000130635.16	COL5A1	120215
11091	Male Gain Pathogenic	ENSG00000196363.10	WDR5	609012
6256	Male Gain Pathogenic	ENSG00000186350.12	RXRA	180245
9858	Male Gain Pathogenic	ENSG00000196422.11	PPP1R26	614056
10439	Male Gain Pathogenic	ENSG00000130558.20	OLFM1	605366
4851	Male Gain Pathogenic	ENSG00000148400.13	NOTCH1	190198
55684	Male Gain Pathogenic	ENSG00000196642.19	RABL6	610615
20	Male Gain Pathogenic	ENSG00000107331.17	ABCA2	600047
7186	Male Gain Pathogenic	ENSG00000127191.18	TRAF2	601895
2529	Male Gain Pathogenic	ENSG00000180549.8	FUT7	602030
8721	Male Gain Pathogenic	ENSG00000107223.13	EDF1	605107
10383	Male Gain Pathogenic	ENSG00000188229.6	TUBB4B	602660
79813	Male Gain Pathogenic	ENSG00000181090.21	EHMT1	607001
2558	Male Gain Pathogenic	ENSG00000186297.12	GABRA5	137142
2562	Male Gain Pathogenic	ENSG00000166206.15	GABRB3	137192
2567	Male Gain Pathogenic	ENSG00000182256.13	GABRG3	600233
653720	Male Gain Pathogenic	ENSG00000261480.1	GOLGA8M
7337	Male Gain Pathogenic	ENSG00000114062.22	UBE3A	601623
7531	Male Gain Pathogenic	ENSG00000108953.17	YWHAE	605066
8566	Male Gain Pathogenic	ENSG00000160209.19	PDXK	179020
1291	Male Gain Pathogenic	ENSG00000142156.15	COL6A1	120220
54039	Male Gain Pathogenic	ENSG00000183570.17	PCBP3	608502
3421	Male Gain Pathogenic	ENSG00000067829.19	IDH3G	300089
3654	Male Gain Pathogenic	ENSG00000184216.14	IRAK1	300283
57595	Male Gain Pathogenic	ENSG00000067840.12	PDZD4	300634
5956	Male Gain Pathogenic	ENSG00000102076.10	OPN1LW	300822
3897	Male Gain Pathogenic	ENSG00000198910.14	L1CAM	308840
8277	Male Gain Pathogenic	ENSG00000007350.17	TKTL1	300044
4354	Male Gain Pathogenic	ENSG00000130830.15	MPP1	305360
139716	Male Gain Pathogenic	ENSG00000160219.12	GAB3	300482
1736	Male Gain Pathogenic	ENSG00000130826.18	DKC1	300126
2157	Male Gain Pathogenic	ENSG00000185010.15	F8	300841
2006	Male Gain Pathogenic	ENSG00000049540.18	ELN	130160
5982	Male Gain Pathogenic	ENSG00000049541.11	RFC2	600404
29085	Male Gain Pathogenic	ENSG00000054148.18	PHPT1	610167
114049	Male Gain Pathogenic	ENSG00000071462.12	BUD23	615733
9275	Male Gain Pathogenic	ENSG00000106635.8	BCL7B	605846
57582	Male Gain Pathogenic	ENSG00000107147.14	KCNT1	608167
56654	Male Gain Pathogenic	ENSG00000107281.10	NPDC1	605798
23064	Male Gain Pathogenic	ENSG00000107290.14	SETX	608465
5730	Male Gain Pathogenic	ENSG00000107317.13	PTGDS	176803
6468	Male Gain Pathogenic	ENSG00000107829.15	FBXW4	608071
22916	Male Gain Pathogenic	ENSG00000114503.11	NCBP2	605133
51116	Male Gain Pathogenic	ENSG00000122140.11	MRPS2	611971
7270	Male Gain Pathogenic	ENSG00000125482.13	TTF1	600777
9329	Male Gain Pathogenic	ENSG00000125484.12	GTF3C4	604892
6638	Male Gain Pathogenic	ENSG00000128739.23	SNRPN	182279
157922	Male Gain Pathogenic	ENSG00000130559.19	CAMSAP1	613774
10422	Male Gain Pathogenic	ENSG00000130560.9	UBAC1	608129
10585	Male Gain Pathogenic	ENSG00000130714.18	POMT1	607423
83549	Male Gain Pathogenic	ENSG00000130717.13	UCK1	609328
1292	Male Gain Pathogenic	ENSG00000142173.16	COL6A2	120240
7226	Male Gain Pathogenic	ENSG00000142185.16	TRPM2	603749
6836	Male Gain Pathogenic	ENSG00000148248.14	SURF4	185660
6834	Male Gain Pathogenic	ENSG00000148290.10	SURF1	185620
6835	Male Gain Pathogenic	ENSG00000148291.10	SURF2	185630
6838	Male Gain Pathogenic	ENSG00000148296.7	SURF6	185642
57109	Male Gain Pathogenic	ENSG00000148300.12	REXO4	602930
9328	Male Gain Pathogenic	ENSG00000148308.18	GTF3C5	604890
286257	Male Gain Pathogenic	ENSG00000148362.11	PAXX	616315
56623	Male Gain Pathogenic	ENSG00000148384.14	INPP5E	613037
9919	Male Gain Pathogenic	ENSG00000148396.18	SEC16A	612854
138151	Male Gain Pathogenic	ENSG00000148411.8	NACC2	615786
116442	Male Gain Pathogenic	ENSG00000155961.5	RAB39B	300774
54461	Male Gain Pathogenic	ENSG00000159069.14	FBXW5	609072
1476	Male Gain Pathogenic	ENSG00000160213.9	CSTB	601145
8568	Male Gain Pathogenic	ENSG00000160214.13	RRP1	610653
8209	Male Gain Pathogenic	ENSG00000160221.18	GATD3A	601659
755	Male Gain Pathogenic	ENSG00000160226.16	CFAP410	603191
5900	Male Gain Pathogenic	ENSG00000160271.16	RALGDS	601619
84221	Male Gain Pathogenic	ENSG00000160284.15	SPATC1L	612412
4047	Male Gain Pathogenic	ENSG00000160285.15	LSS	600909
7410	Male Gain Pathogenic	ENSG00000160293.17	VAV2	600428
8888	Male Gain Pathogenic	ENSG00000160294.11	MCM3AP	603294
5116	Male Gain Pathogenic	ENSG00000160299.17	PCNT	605925
3275	Male Gain Pathogenic	ENSG00000160310.18	PRMT2	601961
26086	Male Gain Pathogenic	ENSG00000160360.13	GPSM1	609491
9442	Male Gain Pathogenic	ENSG00000160563.14	MED27	605044
54965	Male Gain Pathogenic	ENSG00000163964.18	PIGX	610276
402381	Male Gain Pathogenic	ENSG00000165643.11	SOHLH1	610224
23203	Male Gain Pathogenic	ENSG00000165688.12	PMPCA	613036
10807	Male Gain Pathogenic	ENSG00000165689.17	ENTR1	618289
116225	Male Gain Pathogenic	ENSG00000165724.6	ZMYND19	611424
8945	Male Gain Pathogenic	ENSG00000166167.18	BTRC	603482
25911	Male Gain Pathogenic	ENSG00000166171.13	DPCD	616467
1398	Male Gain Pathogenic	ENSG00000167193.8	CRK	164762
4204	Male Gain Pathogenic	ENSG00000169057.24	MECP2	300005
8019	Male Gain Pathogenic	ENSG00000169925.17	BRD3	601541
51162	Male Gain Pathogenic	ENSG00000172889.16	EGFL7	608582
200933	Male Gain Pathogenic	ENSG00000174013.8	FBXO45	609112
286262	Male Gain Pathogenic	ENSG00000176058.13	TPRN	613354
8636	Male Gain Pathogenic	ENSG00000176101.12	SSNA1	610882
155382	Male Gain Pathogenic	ENSG00000176428.6	VPS37D	610039
29952	Male Gain Pathogenic	ENSG00000176978.14	DPP7	610537
11253	Male Gain Pathogenic	ENSG00000177239.15	MAN1B1	604346
6748	Male Gain Pathogenic	ENSG00000180879.14	SSR4	300090
64975	Male Gain Pathogenic	ENSG00000182154.8	MRPL41	611846
100272147	Male Gain Pathogenic	ENSG00000182712.16	CMC4
754	Male Gain Pathogenic	ENSG00000183255.12	PTTG1IP	603784
26576	Male Gain Pathogenic	ENSG00000184343.11	SRPK3	301002
7327	Male Gain Pathogenic	ENSG00000184787.19	UBE2G2	603124
6612	Male Gain Pathogenic	ENSG00000184900.16	SUMO3	602231
89958	Male Gain Pathogenic	ENSG00000186193.9	SAPCD2	612057
94107	Male Gain Pathogenic	ENSG00000187713.7	TMEM203	616499
401565	Male Gain Pathogenic	ENSG00000188163.8	FAM166A
25920	Male Gain Pathogenic	ENSG00000188986.9	NELFB	611180
84628	Male Gain Pathogenic	ENSG00000196358.11	NTNG2	618689
642968	Male Gain Pathogenic	ENSG00000196990.9	FAM163B
92714	Male Gain Pathogenic	ENSG00000197070.14	ARRDC1
104	Male Gain Pathogenic	ENSG00000197381.16	ADARB1	601218
441478	Male Gain Pathogenic	ENSG00000198435.4	NRARP
5365	Male Gain Pathogenic	ENSG00000198753.12	PLXNB3	300214
727800	Male Gain Pathogenic	ENSG00000212864.3	RNF208	618993
255758	Male Gain Pathogenic	ENSG00000213123.11	DYNLT2B	617353
728489	Male Gain Pathogenic	ENSG00000213221.5	DNLZ
8926	Male Gain Pathogenic	ENSG00000273173.5	SNURF
389813	Male Gain Pathogenic	ENSG00000232434.2	AJM1
90120	Male Gain Pathogenic	ENSG00000238227.8	TMEM250
85014	Male Gain Pathogenic	ENSG00000244187.8	TMEM141
284615	Male Loss Pathogenic	ENSG00000272031.3	ANKRD34A
9939	Male Loss Pathogenic	ENSG00000265241.7	RBM8A	605313
10401	Male Loss Pathogenic	ENSG00000131788.16	PIAS3	605987
10000	Male Loss Pathogenic	ENSG00000117020.19	AKT3	611223
10472	Male Loss Pathogenic	ENSG00000179456.10	ZBTB18	608433
9378	Male Loss Pathogenic	ENSG00000179915.24	NRXN1	600565
6328	Male Loss Pathogenic	ENSG00000153253.19	SCN3A	182391
6326	Male Loss Pathogenic	ENSG00000136531.18	SCN2A	182390
4999	Male Loss Pathogenic	ENSG00000115942.9	ORC2	601182
285172	Male Loss Pathogenic	ENSG00000155744.9	FAM126B
8837	Male Loss Pathogenic	ENSG00000003402.20	CFLAR	603599
23314	Male Loss Pathogenic	ENSG00000119042.17	SATB2	608148
26010	Male Loss Pathogenic	ENSG00000196141.14	SPATS2L	613817
9759	Male Loss Pathogenic	ENSG00000068024.17	HDAC4	605314
80895	Male Loss Pathogenic	ENSG00000132323.9	ILKAP	618909
140739	Male Loss Pathogenic	ENSG00000184182.19	UBE2F	617700
8864	Male Loss Pathogenic	ENSG00000132326.12	PER2	603426
3069	Male Loss Pathogenic	ENSG00000115677.17	HDLBP	142695
25992	Male Loss Pathogenic	ENSG00000162804.14	SNED1	616634
547	Male Loss Pathogenic	ENSG00000130294.18	KIF1A	601255
23192	Male Loss Pathogenic	ENSG00000168397.17	ATG4B	611338
1487	Male Loss Pathogenic	ENSG00000159692.16	CTBP1	602618
2580	Male Loss Pathogenic	ENSG00000178950.17	GAK	602052
10336	Male Loss Pathogenic	ENSG00000185619.18	PCGF3	617543
7468	Male Loss Pathogenic	ENSG00000109685.19	NSD2	602952
3064	Male Loss Pathogenic	ENSG00000197386.13	HTT	613004
8603	Male Loss Pathogenic	ENSG00000125386.16	FAM193A
10846	Male Loss Pathogenic	ENSG00000112541.18	PDE10A	610652
28514	Male Loss Pathogenic	ENSG00000198719.9	DLL1	606582
4301	Male Loss Pathogenic	ENSG00000130396.20	AFDN	159559
28969	Male Loss Pathogenic	ENSG00000136261.15	BZW2	619275
196	Male Loss Pathogenic	ENSG00000106546.14	AHR	600253
9771	Male Loss Pathogenic	ENSG00000136237.19	RAPGEF5	609527
51678	Male Loss Pathogenic	ENSG00000105926.16	MPP6	606959
10643	Male Loss Pathogenic	ENSG00000136231.14	IGF2BP3	608259
6804	Male Loss Pathogenic	ENSG00000106089.12	STX1A	186590
9031	Male Loss Pathogenic	ENSG00000009954.11	BAZ1B	605681
3984	Male Loss Pathogenic	ENSG00000106683.15	LIMK1	601329
7458	Male Loss Pathogenic	ENSG00000106682.16	EIF4H	603431
9569	Male Loss Pathogenic	ENSG00000006704.11	GTF2IRD1	604318
2969	Male Loss Pathogenic	ENSG00000263001.7	GTF2I	601679
7461	Male Loss Pathogenic	ENSG00000106665.16	CLIP2	603432
9228	Male Loss Pathogenic	ENSG00000198010.13	DLGAP2	605438
63978	Male Loss Pathogenic	ENSG00000147596.4	PRDM14	611781
10499	Male Loss Pathogenic	ENSG00000140396.13	NCOA2	601993
2138	Male Loss Pathogenic	ENSG00000104313.20	EYA1	601653
25	Male Loss Pathogenic	ENSG00000097007.19	ABL1	189980
8021	Male Loss Pathogenic	ENSG00000126883.17	NUP214	114350
3632	Male Loss Pathogenic	ENSG00000068383.19	INPP5A	600106
54551	Male Loss Pathogenic	ENSG00000254585.5	MAGEL2	605283
2558	Male Loss Pathogenic	ENSG00000186297.12	GABRA5	137142
2562	Male Loss Pathogenic	ENSG00000166206.15	GABRB3	137192
8924	Male Loss Pathogenic	ENSG00000128731.18	HERC2	605837
2567	Male Loss Pathogenic	ENSG00000182256.13	GABRG3	600233
653720	Male Loss Pathogenic	ENSG00000261480.1	GOLGA8M
7337	Male Loss Pathogenic	ENSG00000114062.22	UBE3A	601623
7082	Male Loss Pathogenic	ENSG00000104067.17	TJP1	601009
11273	Male Loss Pathogenic	ENSG00000168488.18	ATXN2L	607931
25970	Male Loss Pathogenic	ENSG00000178188.14	SH2B1	608937
5336	Male Loss Pathogenic	ENSG00000197943.10	PLCG2	600220
79786	Male Loss Pathogenic	ENSG00000135686.13	KLHL36
9100	Male Loss Pathogenic	ENSG00000103194.16	USP10	609818
5048	Male Loss Pathogenic	ENSG00000007168.14	PAFAH1B1	601545
201163	Male Loss Pathogenic	ENSG00000154803.13	FLCN	607273
10743	Male Loss Pathogenic	ENSG00000108557.19	RAI1	607642
8533	Male Loss Pathogenic	ENSG00000141030.13	COPS3	604665
6720	Male Loss Pathogenic	ENSG00000072310.17	SREBF1	184756
3996	Male Loss Pathogenic	ENSG00000131899.11	LLGL1	600966
79018	Male Loss Pathogenic	ENSG00000141034.10	GID4	617699
11216	Male Loss Pathogenic	ENSG00000108599.15	AKAP10	604694
79893	Male Loss Pathogenic	ENSG00000278311.5	GGNBP2	612275
31	Male Loss Pathogenic	ENSG00000278540.5	ACACA	200350
6928	Male Loss Pathogenic	ENSG00000275410.5	HNF1B	189907
11276	Male Loss Pathogenic	ENSG00000275066.5	SYNRG	607291
81035	Male Loss Pathogenic	ENSG00000158270.12	COLEC12	607621
9097	Male Loss Pathogenic	ENSG00000101557.15	USP14	607274
23347	Male Loss Pathogenic	ENSG00000101596.16	SMCHD1	614982
7298	Male Loss Pathogenic	ENSG00000176890.16	TYMS	188350
9229	Male Loss Pathogenic	ENSG00000170579.17	DLGAP1	605445
4772	Male Loss Pathogenic	ENSG00000131196.18	NFATC1	600489
9150	Male Loss Pathogenic	ENSG00000060069.17	CTDP1	604927
7776	Male Loss Pathogenic	ENSG00000130856.17	ZNF236	604760
6899	Male Loss Pathogenic	ENSG00000184058.15	TBX1	602054
5413	Male Loss Pathogenic	ENSG00000184702.20	SEPTIN5	602724
7290	Male Loss Pathogenic	ENSG00000100084.14	HIRA	600237
7353	Male Loss Pathogenic	ENSG00000070010.19	UFD1	601754
54487	Male Loss Pathogenic	ENSG00000128191.16	DGCR8	609030
29801	Male Loss Pathogenic	ENSG00000099904.16	ZDHHC8	608784
23119	Male Loss Pathogenic	ENSG00000169635.10	HIC2	607712
85358	Male Loss Pathogenic	ENSG00000251322.9	SHANK3	606230
3730	Male Loss Pathogenic	ENSG00000011201.12	ANOS1	300836
5689	Male Loss Pathogenic	ENSG00000008018.9	PSMB1	602017
1195	Male Loss Pathogenic	ENSG00000013441.16	CLK1	601951
321	Male Loss Pathogenic	ENSG00000034053.14	APBA2	602712
65078	Male Loss Pathogenic	ENSG00000040608.14	RTN4R	605566
2006	Male Loss Pathogenic	ENSG00000049540.18	ELN	130160
5982	Male Loss Pathogenic	ENSG00000049541.11	RFC2	600404
10806	Male Loss Pathogenic	ENSG00000054282.16	SDCCAG8	613524
51660	Male Loss Pathogenic	ENSG00000060762.19	MPC1	614738
2817	Male Loss Pathogenic	ENSG00000063660.9	GPC1	600395
6047	Male Loss Pathogenic	ENSG00000063978.16	RNF4	602850
51665	Male Loss Pathogenic	ENSG00000065802.12	ASB1	605758
23471	Male Loss Pathogenic	ENSG00000067167.8	TRAM1	605190
2261	Male Loss Pathogenic	ENSG00000068078.20	FGFR3	134934
9993	Male Loss Pathogenic	ENSG00000070413.20	DGCR2	600594
6196	Male Loss Pathogenic	ENSG00000071242.12	RPS6KA2	601685
114049	Male Loss Pathogenic	ENSG00000071462.12	BUD23	615733
5134	Male Loss Pathogenic	ENSG00000071994.11	PDCD2	600866
22905	Male Loss Pathogenic	ENSG00000072134.15	EPN2	607263
224	Male Loss Pathogenic	ENSG00000072210.19	ALDH3A2	609523
9984	Male Loss Pathogenic	ENSG00000079134.12	THOC1	606930
55437	Male Loss Pathogenic	ENSG00000082146.13	STRADB	607333
9689	Male Loss Pathogenic	ENSG00000082153.18	BZW1	619252
23136	Male Loss Pathogenic	ENSG00000082397.18	EPB41L3	605331
9706	Male Loss Pathogenic	ENSG00000083290.20	ULK2	608650
2195	Male Loss Pathogenic	ENSG00000083857.14	FAT1	600976
6452	Male Loss Pathogenic	ENSG00000087266.17	SH3BP2	602104
8602	Male Loss Pathogenic	ENSG00000087269.16	NOP14	611526
118	Male Loss Pathogenic	ENSG00000087274.17	ADD1	102680
10296	Male Loss Pathogenic	ENSG00000090316.16	MAEA	606801
54890	Male Loss Pathogenic	ENSG00000091542.9	ALKBH5	613303
1312	Male Loss Pathogenic	ENSG00000093010.15	COMT
421	Male Loss Pathogenic	ENSG00000099889.14	ARVCF	602269
27037	Male Loss Pathogenic	ENSG00000099899.15	TRMT2A	611151
5902	Male Loss Pathogenic	ENSG00000099901.17	RANBP1	601180
8220	Male Loss Pathogenic	ENSG00000100056.12	ESS2	601755
6576	Male Loss Pathogenic	ENSG00000100075.10	SLC25A1	190315
22850	Male Loss Pathogenic	ENSG00000101544.9	ADNP2	617422
9663	Male Loss Pathogenic	ENSG00000101577.10	LPIN2	605519
10627	Male Loss Pathogenic	ENSG00000101608.13	MYL12A
54550	Male Loss Pathogenic	ENSG00000103154.10	NECAB2	618130
83693	Male Loss Pathogenic	ENSG00000103160.12	HSDL1	619067
9013	Male Loss Pathogenic	ENSG00000103168.17	TAF1C	604905
58189	Male Loss Pathogenic	ENSG00000103175.11	WFDC1	605322
23406	Male Loss Pathogenic	ENSG00000103187.8	COTL1	606748
23359	Male Loss Pathogenic	ENSG00000104059.4	FAM189A1
57037	Male Loss Pathogenic	ENSG00000106524.9	ANKMY2
27075	Male Loss Pathogenic	ENSG00000106537.8	TSPAN13	613139
9275	Male Loss Pathogenic	ENSG00000106635.8	BCL7B	605846
8939	Male Loss Pathogenic	ENSG00000107164.16	FUBP3	603536
6871	Male Loss Pathogenic	ENSG00000276234.5	TADA2A	602276
26574	Male Loss Pathogenic	ENSG00000275700.6	AATF	608463
79154	Male Loss Pathogenic	ENSG00000278535.5	DHRS11	616159
9326	Male Loss Pathogenic	ENSG00000273611.5	ZNHIT3	604500
147166	Male Loss Pathogenic	ENSG00000108448.22	TRIM16L
51655	Male Loss Pathogenic	ENSG00000108551.5	RASD1	605550
1819	Male Loss Pathogenic	ENSG00000108591.10	DRG2	602986
27077	Male Loss Pathogenic	ENSG00000108641.19	B9D1	614144
10227	Male Loss Pathogenic	ENSG00000109736.15	MFSD10	610977
83891	Male Loss Pathogenic	ENSG00000109762.16	SNX25
55325	Male Loss Pathogenic	ENSG00000109775.11	UFSP2	611482
25854	Male Loss Pathogenic	ENSG00000109794.13	FAM149A
6908	Male Loss Pathogenic	ENSG00000112592.14	TBP	600075
5510	Male Loss Pathogenic	ENSG00000115685.15	PPP1R7	602877
10494	Male Loss Pathogenic	ENSG00000115694.15	STK25	602255
66008	Male Loss Pathogenic	ENSG00000115993.13	TRAK2	607334
607	Male Loss Pathogenic	ENSG00000116128.11	BCL9	602597
10628	Male Loss Pathogenic	ENSG00000265972.6	TXNIP	606599
103910	Male Loss Pathogenic	ENSG00000118680.14	MYL12B	609211
4709	Male Loss Pathogenic	ENSG00000119013.9	NDUFB3	603839
84265	Male Loss Pathogenic	ENSG00000121851.13	POLR3GL	617457
80148	Male Loss Pathogenic	ENSG00000122490.19	SLC66A2
55975	Male Loss Pathogenic	ENSG00000122550.18	KLHL7	611119
4852	Male Loss Pathogenic	ENSG00000122585.8	NPY	162640
84668	Male Loss Pathogenic	ENSG00000122591.13	FAM126A	610531
10608	Male Loss Pathogenic	ENSG00000123933.17	MXD4
83543	Male Loss Pathogenic	ENSG00000126878.13	AIF1L
53834	Male Loss Pathogenic	ENSG00000127418.15	FGFRL1	605830
84286	Male Loss Pathogenic	ENSG00000127419.17	TMEM175	616660
85359	Male Loss Pathogenic	ENSG00000128185.10	DGCR6L	609459
92521	Male Loss Pathogenic	ENSG00000128487.18	SPECC1	608793
6638	Male Loss Pathogenic	ENSG00000128739.23	SNRPN	182279
55274	Male Loss Pathogenic	ENSG00000130024.15	PHF10	613069
4705	Male Loss Pathogenic	ENSG00000130414.13	NDUFA10	603835
10844	Male Loss Pathogenic	ENSG00000130640.14	TUBGCP2	617817
23404	Male Loss Pathogenic	ENSG00000130713.16	EXOSC2	602238
9557	Male Loss Pathogenic	ENSG00000131778.19	CHD1L	613039
8799	Male Loss Pathogenic	ENSG00000131779.11	PEX11B	603867
5565	Male Loss Pathogenic	ENSG00000131791.8	PRKAB2	602741
10267	Male Loss Pathogenic	ENSG00000132329.11	RAMP1	605153
85013	Male Loss Pathogenic	ENSG00000132406.12	TMEM128
10400	Male Loss Pathogenic	ENSG00000133027.18	PEMT	602391
23164	Male Loss Pathogenic	ENSG00000133030.22	MPRIP	612935
9764	Male Loss Pathogenic	ENSG00000135709.12	KIAA0513	611675
1607	Male Loss Pathogenic	ENSG00000136267.14	DGKB	604070
8720	Male Loss Pathogenic	ENSG00000140943.17	MBTPS1	603355
55090	Male Loss Pathogenic	ENSG00000141026.6	MED9	609878
5636	Male Loss Pathogenic	ENSG00000141127.15	PRPSAP2	603762
116	Male Loss Pathogenic	ENSG00000141433.13	ADCYAP1	102980
10907	Male Loss Pathogenic	ENSG00000141759.15	TXNL4A	611595
57140	Male Loss Pathogenic	ENSG00000142327.13	RNPEPL1	605287
57007	Male Loss Pathogenic	ENSG00000144476.6	ACKR3	610376
55502	Male Loss Pathogenic	ENSG00000144485.11	HES6	610331
1609	Male Loss Pathogenic	ENSG00000145214.14	DGKQ	601207
26260	Male Loss Pathogenic	ENSG00000147364.17	FBXO25	609098
92170	Male Loss Pathogenic	ENSG00000148824.19	MTG1
84504	Male Loss Pathogenic	ENSG00000148826.9	NKX6-2	605955
10570	Male Loss Pathogenic	ENSG00000151640.13	DPYSL4	608407
291	Male Loss Pathogenic	ENSG00000151729.11	SLC25A4	103220
128077	Male Loss Pathogenic	ENSG00000271601.4	LIX1L
55625	Male Loss Pathogenic	ENSG00000153786.13	ZDHHC7	614604
8470	Male Loss Pathogenic	ENSG00000154556.18	SORBS2	616349
5799	Male Loss Pathogenic	ENSG00000155093.19	PTPRN2	601698
55326	Male Loss Pathogenic	ENSG00000155189.12	AGPAT5	614796
115416	Male Loss Pathogenic	ENSG00000156928.5	MALSU1	614624
6002	Male Loss Pathogenic	ENSG00000159788.19	RGS12	602512
11072	Male Loss Pathogenic	ENSG00000276023.5	DUSP14	606618
79568	Male Loss Pathogenic	ENSG00000162972.10	MAIP1	617267
7884	Male Loss Pathogenic	ENSG00000163950.13	SLBP	602422
4043	Male Loss Pathogenic	ENSG00000163956.13	LRPAP1	104225
57587	Male Loss Pathogenic	ENSG00000164323.14	CFAP97	616047
29896	Male Loss Pathogenic	ENSG00000164548.11	TRA2A	602718
4239	Male Loss Pathogenic	ENSG00000166482.12	MFAP4	600596
5598	Male Loss Pathogenic	ENSG00000166484.20	MAPK7	602521
4735	Male Loss Pathogenic	ENSG00000168385.18	SEPTIN2	601506
1841	Male Loss Pathogenic	ENSG00000168393.13	DTYMK	188345
27065	Male Loss Pathogenic	ENSG00000168824.14	NSG1	607645
3954	Male Loss Pathogenic	ENSG00000168924.15	LETM1	604407
92305	Male Loss Pathogenic	ENSG00000168936.11	TMEM129	615975
10815	Male Loss Pathogenic	ENSG00000168993.15	CPLX1	605032
521	Male Loss Pathogenic	ENSG00000169020.10	ATP5ME	601519
83985	Male Loss Pathogenic	ENSG00000169682.18	SPNS1	612583
85442	Male Loss Pathogenic	ENSG00000171798.18	KNDC1	616237
54205	Male Loss Pathogenic	ENSG00000172115.9	CYCS	123970
150678	Male Loss Pathogenic	ENSG00000172428.11	COPS9	619349
55844	Male Loss Pathogenic	ENSG00000175470.20	PPP2R2D	613992
146691	Male Loss Pathogenic	ENSG00000175662.18	TOM1L2	615519
7525	Male Loss Pathogenic	ENSG00000176105.14	YES1	164880
664	Male Loss Pathogenic	ENSG00000176171.11	BNIP3	603293
285800	Male Loss Pathogenic	ENSG00000176381.6	PRR18
155382	Male Loss Pathogenic	ENSG00000176428.6	VPS37D	610039
9920	Male Loss Pathogenic	ENSG00000176595.4	KBTBD11	618794
666	Male Loss Pathogenic	ENSG00000176720.6	BOK	605404
51078	Male Loss Pathogenic	ENSG00000176946.12	THAP4	612533
84901	Male Loss Pathogenic	ENSG00000176953.12	NFATC2IP	614525
7156	Male Loss Pathogenic	ENSG00000177302.15	TOP3A	601243
125170	Male Loss Pathogenic	ENSG00000177427.13	MIEF2	615498
2314	Male Loss Pathogenic	ENSG00000177731.16	FLII	600362
205327	Male Loss Pathogenic	ENSG00000178074.6	C2orf69	619219
9659	Male Loss Pathogenic	ENSG00000178104.19	PDE4DIP	608117
7284	Male Loss Pathogenic	ENSG00000178952.11	TUFM	602389
2055	Male Loss Pathogenic	ENSG00000182372.10	CLN8	607837
4692	Male Loss Pathogenic	ENSG00000182636.8	NDN	602117
170960	Male Loss Pathogenic	ENSG00000182903.16	ZNF721
7122	Male Loss Pathogenic	ENSG00000184113.9	CLDN5	602101
152	Male Loss Pathogenic	ENSG00000184160.8	ADRA2C
7469	Male Loss Pathogenic	ENSG00000185049.16	NELFA	606026
56160	Male Loss Pathogenic	ENSG00000185115.6	NSMCE3	608243
387263	Male Loss Pathogenic	ENSG00000185127.6	C6orf120	616987
64976	Male Loss Pathogenic	ENSG00000185608.9	MRPL40	605089
339983	Male Loss Pathogenic	ENSG00000185818.8	NAT8L	610647
10623	Male Loss Pathogenic	ENSG00000186141.9	POLR3C	617454
7058	Male Loss Pathogenic	ENSG00000186340.17	THBS2	188061
353322	Male Loss Pathogenic	ENSG00000186352.9	ANKRD37	619021
285093	Male Loss Pathogenic	ENSG00000188011.5	RTP5
60491	Male Loss Pathogenic	ENSG00000196290.16	NIF3L1	605778
54543	Male Loss Pathogenic	ENSG00000196683.11	TOMM7	607980
84435	Male Loss Pathogenic	ENSG00000197177.15	ADGRA1	612302
4155	Male Loss Pathogenic	ENSG00000197971.16	MBP	159430
7541	Male Loss Pathogenic	ENSG00000198081.11	ZBTB14	602126
10920	Male Loss Pathogenic	ENSG00000198612.11	COPS8	616011
113402	Male Loss Pathogenic	ENSG00000198818.10	SFT2D1
2812	Male Loss Pathogenic	ENSG00000203618.6	GP1BB	NRARP
503542	Male Loss Pathogenic	ENSG00000203772.7	SPRN	DNLZ
56953	Male Loss Pathogenic	ENSG00000205309.14	NT5M	AJM1
201475	Male Loss Pathogenic	ENSG00000206418.4	RAB12	TMEM250
8926	Male Loss Pathogenic	ENSG00000273173.5	SNURF
79680	Male Loss Pathogenic	ENSG00000215012.9	RTL10
4636	Male Loss Pathogenic	ENSG00000215375.6	MYL5	FAM189A1
440498	Male Loss Pathogenic	ENSG00000226742.4	HSBP1L1
3281	Male Loss Pathogenic	ENSG00000230989.7	HSBP1	SLC66A2
128977	Male Loss Pathogenic	ENSG00000242259.9	C22orf39
401115	Male Loss Pathogenic	ENSG00000243449.6	C4orf48	RTL10
2563	Male Gain VOUS	ENSG00000187730.9	GABRD	HSBP1L1
10450	Male Gain VOUS	ENSG00000084072.17	PPIE	C22orf39
6262	Male Gain VOUS	ENSG00000198626.17	RYR2	FAM193A
80204	Male Gain VOUS	ENSG00000138081.21	FBXO11	GOLGA8M
23020	Male Gain VOUS	ENSG00000144028.15	SNRNP200	ZKSCAN2
10865	Male Gain VOUS	ENSG00000196843.17	ARID5A	ZNF721
56910	Male Gain VOUS	ENSG00000084090.14	STARD7	ADRA2C
55777	Male Gain VOUS	ENSG00000204406.14	MBD5	SNURF
993	Male Gain VOUS	ENSG00000164045.12	CDC25A	TVP23C-CDRT4
776	Male Gain VOUS	ENSG00000157388.19	CACNA1D	RER1
55079	Male Gain VOUS	ENSG00000153266.13	FEZF2	TRABD
5062	Male Gain VOUS	ENSG00000180370.10	PAK2	CEP170B
3093	Male Gain VOUS	ENSG00000078140.14	UBE2K	LMF2
55714	Male Gain VOUS	ENSG00000218336.9	TENM3	MYL12A
8697	Male Gain VOUS	ENSG00000094880.11	CDC23	FAM149A
1495	Male Gain VOUS	ENSG00000044115.21	CTNNA1	KIAA2013
26045	Male Gain VOUS	ENSG00000146006.8	LRRTM2	TMEM219
2762	Male Gain VOUS	ENSG00000112699.11	GMDS	PRXL2B
51622	Male Gain VOUS	ENSG00000122674.12	CCZ1
2115	Male Gain VOUS	ENSG00000006468.14	ETV1	YDJC
221981	Male Gain VOUS	ENSG00000005108.16	THSD7A	BMERB1
653361	Male Gain VOUS	ENSG00000158517.15	NCF1	MTMR10
2969	Male Gain VOUS	ENSG00000263001.7	GTF2I	FSTL5
10371	Male Gain VOUS	ENSG00000075213.11	SEMA3A	INO80E
93986	Male Gain VOUS	ENSG00000128573.26	FOXP2	COPRS
57180	Male Gain VOUS	ENSG00000133627.18	ACTR3B
5591	Male Gain VOUS	ENSG00000253729.8	PRKDC	CENPS-CORT
63978	Male Gain VOUS	ENSG00000147596.4	PRDM14	LRRC75A
10499	Male Gain VOUS	ENSG00000140396.13	NCOA2	LYSMD4
65083	Male Gain VOUS	ENSG00000165271.17	NOL6	BTBD6
5239	Male Gain VOUS	ENSG00000154330.13	PGM5	RTP5
4915	Male Gain VOUS	ENSG00000148053.17	NTRK2	ARRDC1
22884	Male Gain VOUS	ENSG00000047056.16	WDR37	TMEM88B
23185	Male Gain VOUS	ENSG00000107929.15	LARP4B	DENND6B
1642	Male Gain VOUS	ENSG00000167986.15	DDB1	ANKRD65
79869	Male Gain VOUS	ENSG00000149532.16	CPSF7
9066	Male Gain VOUS	ENSG00000011347.10	SYT7	BFAR
120114	Male Gain VOUS	ENSG00000165323.16	FAT3	KLHDC4
10129	Male Gain VOUS	ENSG00000073910.23	FRY	TMEM254
283489	Male Gain VOUS	ENSG00000198824.7	CHAMP1	C20orf96
2558	Male Gain VOUS	ENSG00000186297.12	GABRA5	SOWAHC
2562	Male Gain VOUS	ENSG00000166206.15	GABRB3	CMC4
2567	Male Gain VOUS	ENSG00000182256.13	GABRG3	FAM163B
653720	Male Gain VOUS	ENSG00000261480.1	GOLGA8M
23005	Male Gain VOUS	ENSG00000137802.14	MAPKBP1	FAM126B
23269	Male Gain VOUS	ENSG00000174197.16	MGA	KLHL36
5604	Male Gain VOUS	ENSG00000169032.10	MAP2K1	ANKMY2
1106	Male Gain VOUS	ENSG00000173575.22	CHD2	SNX25
7874	Male Gain VOUS	ENSG00000187555.16	USP7	AIF1L
64131	Male Gain VOUS	ENSG00000103489.12	XYLT1	TMEM128
29123	Male Gain VOUS	ENSG00000167522.16	ANKRD11	MTG1
7531	Male Gain VOUS	ENSG00000108953.17	YWHAE	LIX1L
55421	Male Gain VOUS	ENSG00000074356.17	NCBP3	PRR18
6830	Male Gain VOUS	ENSG00000109111.15	SUPT6H	SFT2D1
9097	Male Gain VOUS	ENSG00000101557.15	USP14	CCZ1
9063	Male Gain VOUS	ENSG00000078043.16	PIAS2	ACTR3B
9150	Male Gain VOUS	ENSG00000060069.17	CTDP1	CPSF7
6294	Male Gain VOUS	ENSG00000160633.13	SAFB	MPND
9361	Male Gain VOUS	ENSG00000196365.12	LONP1	CHDH
84446	Male Gain VOUS	ENSG00000160469.17	BRSK1	NAT14
22870	Male Gain VOUS	ENSG00000105063.19	PPP6R1	C3orf14
89887	Male Gain VOUS	ENSG00000197483.10	ZNF628	GDAP1L1
3172	Male Gain VOUS	ENSG00000101076.17	HNF4A	EMC6
3911	Male Gain VOUS	ENSG00000130702.15	LAMA5	GLT1D1
11047	Male Gain VOUS	ENSG00000130706.13	ADRM1	SRSF12
23151	Male Gain VOUS	ENSG00000075240.17	GRAMD4	TLCD1
1756	Male Gain VOUS	ENSG00000198947.17	DMD	TRMT61A
9282	Male Gain VOUS	ENSG00000180182.11	MED14	HSD11B1L
8239	Male Gain VOUS	ENSG00000124486.13	USP9X	CES4A
7403	Male Gain VOUS	ENSG00000147050.16	KDM6A	FAM222B
139285	Male Gain VOUS	ENSG00000184675.11	AMER1	ACBD7
538	Male Gain VOUS	ENSG00000165240.20	ATP7A	ZNF354C
79868	Male Gain VOUS	ENSG00000101901.12	ALG13	DDX51
5063	Male Gain VOUS	ENSG00000077264.16	PAK3	LRRC10B
827	Male Gain VOUS	ENSG00000077274.9	CAPN6	MIER2
2892	Male Gain VOUS	ENSG00000125675.19	GRIA3	TPGS1
2157	Male Gain VOUS	ENSG00000185010.15	F8	BROX
5166	Male Gain VOUS	ENSG00000004799.8	PDK4	GPR155
84954	Male Gain VOUS	ENSG00000008382.16	MPND
54476	Male Gain VOUS	ENSG00000011275.19	RNF216	609948
55349	Male Gain VOUS	ENSG00000016391.11	CHDH
58528	Male Gain VOUS	ENSG00000025039.15	RRAGD	608268
56895	Male Gain VOUS	ENSG00000026652.15	AGPAT4	614795
3074	Male Gain VOUS	ENSG00000049860.14	HEXB	606873
23596	Male Gain VOUS	ENSG00000054277.14	OPN3	606695
79763	Male Gain VOUS	ENSG00000063241.8	ISOC2	612928
5590	Male Gain VOUS	ENSG00000067606.17	PRKCZ	176982
5134	Male Gain VOUS	ENSG00000071994.11	PDCD2	600866
2121	Male Gain VOUS	ENSG00000072840.13	EVC	604831
9618	Male Gain VOUS	ENSG00000076604.15	TRAF4	602464
1641	Male Gain VOUS	ENSG00000077279.20	DCX	300121
9984	Male Gain VOUS	ENSG00000079134.12	THOC1	606930
81550	Male Gain VOUS	ENSG00000083544.16	TDRD3	614392
57106	Male Gain VOUS	ENSG00000090971.5	NAT14
2271	Male Gain VOUS	ENSG00000091483.7	FH	136850
23428	Male Gain VOUS	ENSG00000092068.20	SLC7A8	604235
8731	Male Gain VOUS	ENSG00000101654.18	RNMT	603514
8131	Male Gain VOUS	ENSG00000103148.17	NPRL3	600928
4350	Male Gain VOUS	ENSG00000103152.12	MPG	156565
54550	Male Gain VOUS	ENSG00000103154.10	NECAB2	618130
4173	Male Gain VOUS	ENSG00000104738.18	MCM4	602638
79187	Male Gain VOUS	ENSG00000105255.11	FSD1	609828
1124	Male Gain VOUS	ENSG00000106069.23	CHN2	602857
83937	Male Gain VOUS	ENSG00000107551.21	RASSF4	610559
6468	Male Gain VOUS	ENSG00000107829.15	FBXW4	608071
27338	Male Gain VOUS	ENSG00000108106.14	UBE2S	610309
6158	Male Gain VOUS	ENSG00000108107.15	RPL28	603638
443	Male Gain VOUS	ENSG00000108381.11	ASPA	608034
83871	Male Gain VOUS	ENSG00000109113.20	RAB34	610917
83891	Male Gain VOUS	ENSG00000109762.16	SNX25
55325	Male Gain VOUS	ENSG00000109775.11	UFSP2	611482
25854	Male Gain VOUS	ENSG00000109794.13	FAM149A
25758	Male Gain VOUS	ENSG00000110427.17	KIAA1549L	612297
6908	Male Gain VOUS	ENSG00000112592.14	TBP	600075
9037	Male Gain VOUS	ENSG00000112902.12	SEMA5A	609297
10902	Male Gain VOUS	ENSG00000112983.18	BRD8	602848
2246	Male Gain VOUS	ENSG00000113578.18	FGF1	131220
57415	Male Gain VOUS	ENSG00000114405.11	C3orf14
2956	Male Gain VOUS	ENSG00000116062.17	MSH6	600678
59349	Male Gain VOUS	ENSG00000117153.16	KLHL12	614522
78997	Male Gain VOUS	ENSG00000124194.17	GDAP1L1
2806	Male Gain VOUS	ENSG00000125166.13	GOT2	138150
83460	Male Gain VOUS	ENSG00000127774.7	EMC6
7905	Male Gain VOUS	ENSG00000129625.13	REEP5	125265
55274	Male Gain VOUS	ENSG00000130024.15	PHF10	613069
25873	Male Gain VOUS	ENSG00000130255.13	RPL36	617893
684	Male Gain VOUS	ENSG00000130303.14	BST2	600534
376497	Male Gain VOUS	ENSG00000130304.17	SLC27A1	600691
25796	Male Gain VOUS	ENSG00000130313.7	PGLS	604951
9885	Male Gain VOUS	ENSG00000130703.17	OSBPL2	606731
10955	Male Gain VOUS	ENSG00000132824.14	SERINC3	607165
23640	Male Gain VOUS	ENSG00000133265.11	HSPBP1	612939
23287	Male Gain VOUS	ENSG00000135049.16	AGTPBP1	606830
55654	Male Gain VOUS	ENSG00000135956.9	TMEM127	613403
1607	Male Gain VOUS	ENSG00000136267.14	DGKB	604070
6194	Male Gain VOUS	ENSG00000137154.13	RPS6	180460
79731	Male Gain VOUS	ENSG00000137513.10	NARS2	612803
440279	Male Gain VOUS	ENSG00000137766.17	UNC13C	614568
6519	Male Gain VOUS	ENSG00000138079.14	SLC3A1	104614
1838	Male Gain VOUS	ENSG00000138101.19	DTNB	602415
8720	Male Gain VOUS	ENSG00000140943.17	MBTPS1	603355
10040	Male Gain VOUS	ENSG00000141198.16	TOM1L1	604701
9391	Male Gain VOUS	ENSG00000144021.3	CIAO1	604333
51002	Male Gain VOUS	ENSG00000144034.16	TPRKB	608680
5793	Male Gain VOUS	ENSG00000144724.20	PTPRG	176886
7220	Male Gain VOUS	ENSG00000144935.15	TRPC1	602343
10957	Male Gain VOUS	ENSG00000146278.11	PNRC1	606714
55790	Male Gain VOUS	ENSG00000147408.14	CSGALNACT1	616615
2132	Male Gain VOUS	ENSG00000151348.15	EXT2	608210
144423	Male Gain VOUS	ENSG00000151948.12	GLT1D1
6728	Male Gain VOUS	ENSG00000153037.15	SRP19	182175
23589	Male Gain VOUS	ENSG00000153048.11	CARHSP1	616885
135295	Male Gain VOUS	ENSG00000154548.9	SRSF12
55326	Male Gain VOUS	ENSG00000155189.12	AGPAT5	614796
84221	Male Gain VOUS	ENSG00000160284.15	SPATC1L	612412
4047	Male Gain VOUS	ENSG00000160285.15	LSS	600909
116238	Male Gain VOUS	ENSG00000160606.11	TLCD1
55249	Male Gain VOUS	ENSG00000163374.20	YY1AP1	607860
23380	Male Gain VOUS	ENSG00000266028.7	SRGAP2	606524
2199	Male Gain VOUS	ENSG00000163520.14	FBLN2	135821
8618	Male Gain VOUS	ENSG00000163618.18	CADPS	604667
10085	Male Gain VOUS	ENSG00000164176.13	EDIL3	606018
10412	Male Gain VOUS	ENSG00000164346.10	NSA2	612497
84340	Male Gain VOUS	ENSG00000164347.18	GFM2	606544
23514	Male Gain VOUS	ENSG00000164808.17	SPIDR	615384
11067	Male Gain VOUS	ENSG00000165507.9	DEPP1	611309
7570	Male Gain VOUS	ENSG00000165512.5	ZNF22	194529
1152	Male Gain VOUS	ENSG00000166165.13	CKB	123280
115708	Male Gain VOUS	ENSG00000166166.13	TRMT61A
8945	Male Gain VOUS	ENSG00000166167.18	BTRC	603482
9529	Male Gain VOUS	ENSG00000166170.11	BAG5	603885
25911	Male Gain VOUS	ENSG00000166171.13	DPCD	616467
1353	Male Gain VOUS	ENSG00000166260.13	COX11	603648
9382	Male Gain VOUS	ENSG00000166685.12	COG1	606973
55311	Male Gain VOUS	ENSG00000167685.15	ZNF444	607874
374875	Male Gain VOUS	ENSG00000167733.14	HSD11B1L
55769	Male Gain VOUS	ENSG00000167766.19	ZNF83	194558
54949	Male Gain VOUS	ENSG00000167985.7	SDHAF2	613019
3954	Male Gain VOUS	ENSG00000168924.15	LETM1	604407
9482	Male Gain VOUS	ENSG00000170310.15	STX8	604203
167227	Male Gain VOUS	ENSG00000172795.17	DCP2	609844
283848	Male Gain VOUS	ENSG00000172824.16	CES4A
55731	Male Gain VOUS	ENSG00000173065.13	FAM222B
8658	Male Gain VOUS	ENSG00000173273.16	TNKS	603303
51574	Male Gain VOUS	ENSG00000174720.16	LARP7	612026
125988	Male Gain VOUS	ENSG00000174917.9	MICOS13	616658
5122	Male Gain VOUS	ENSG00000175426.11	PCSK1	162150
414149	Male Gain VOUS	ENSG00000176244.7	ACBD7
30832	Male Gain VOUS	ENSG00000177932.7	ZNF354C
63973	Male Gain VOUS	ENSG00000178403.4	NEUROG2	606624
6752	Male Gain VOUS	ENSG00000180616.9	SSTR2	182452
50614	Male Gain VOUS	ENSG00000182870.13	GALNT9	606251
6000	Male Gain VOUS	ENSG00000182901.17	RGS7	602517
23194	Male Gain VOUS	ENSG00000183580.10	FBXL7	605656
407738	Male Gain VOUS	ENSG00000183662.11	TAFA1	617495
387263	Male Gain VOUS	ENSG00000185127.6	C6orf120	616987
317781	Male Gain VOUS	ENSG00000185163.10	DDX51
353322	Male Gain VOUS	ENSG00000186352.9	ANKRD37	619021
1645	Male Gain VOUS	ENSG00000187134.14	AKR1C1	600449
729956	Male Gain VOUS	ENSG00000187902.12	SHISA7	617328
140612	Male Gain VOUS	ENSG00000196867.8	ZFP28	616798
128486	Male Gain VOUS	ENSG00000197296.6	FITM2	612029
6687	Male Gain VOUS	ENSG00000197912.16	SPG7	602783
58491	Male Gain VOUS	ENSG00000197951.10	ZNF71	194545
63934	Male Gain VOUS	ENSG00000198046.12	ZNF667	611024
65124	Male Gain VOUS	ENSG00000198142.5	SOWAHC
6147	Male Gain VOUS	ENSG00000198242.14	RPL23A	602326
5178	Male Gain VOUS	ENSG00000198300.14	PEG3	601483
51465	Male Gain VOUS	ENSG00000198833.7	UBE2J1	616175
1122	Male Gain VOUS	ENSG00000203668.3	CHML	118825
53344	Male Gain VOUS	ENSG00000204116.11	CHIC1	300922
390205	Male Gain VOUS	ENSG00000204950.4	LRRC10B
30851	Male Gain VOUS	ENSG00000213977.8	TAX1BP3	616484
1052	Male Gain VOUS	ENSG00000221869.5	CEBPD	116898
284615	Male Loss VOUS	ENSG00000272031.3	ANKRD34A
9939	Male Loss VOUS	ENSG00000265241.7	RBM8A	605313
10401	Male Loss VOUS	ENSG00000131788.16	PIAS3	605987
5903	Male Loss VOUS	ENSG00000153201.16	RANBP2	601181
344558	Male Loss VOUS	ENSG00000172985.11	SH3RF3	618933
23245	Male Loss VOUS	ENSG00000148219.18	ASTN2	612856
5599	Male Loss VOUS	ENSG00000107643.16	MAPK8	601158
440073	Male Loss VOUS	ENSG00000120645.12	IQSEC3	612118
865	Male Loss VOUS	ENSG00000067955.15	CBFB	121360
9100	Male Loss VOUS	ENSG00000103194.16	USP10	609818
54531	Male Loss VOUS	ENSG00000105556.11	MIER2
11122	Male Loss VOUS	ENSG00000196090.12	PTPRT	608712
9215	Male Loss VOUS	ENSG00000133424.22	LARGE1	603590
3730	Male Loss VOUS	ENSG00000011201.12	ANOS1	300836
30845	Male Loss VOUS	ENSG00000013016.16	EHD3	605891
27102	Male Loss VOUS	ENSG00000086232.13	EIF2AK1	613635
58189	Male Loss VOUS	ENSG00000103175.11	WFDC1	605322
23406	Male Loss VOUS	ENSG00000103187.8	COTL1	606748
7138	Male Loss VOUS	ENSG00000105048.17	TNNT1	191041
7965	Male Loss VOUS	ENSG00000106305.10	AIMP2	600859
6539	Male Loss VOUS	ENSG00000111181.12	SLC6A12	603080
10628	Male Loss VOUS	ENSG00000265972.6	TXNIP	606599
22954	Male Loss VOUS	ENSG00000119401.11	TRIM32	602290
84265	Male Loss VOUS	ENSG00000121851.13	POLR3GL	617457
54776	Male Loss VOUS	ENSG00000125503.13	PPP1R12C	613245
25759	Male Loss VOUS	ENSG00000129946.10	SHC2	605217
6861	Male Loss VOUS	ENSG00000129990.15	SYT5	600782
8799	Male Loss VOUS	ENSG00000131779.11	PEX11B	603867
1607	Male Loss VOUS	ENSG00000136267.14	DGKB	604070
8031	Male Loss VOUS	ENSG00000266412.6	NCOA4	601984
100287932	Male Loss VOUS	ENSG00000265354.4	TIMM23	605034
91978	Male Loss VOUS	ENSG00000141933.9	TPGS1
8612	Male Loss VOUS	ENSG00000141934.10	PLPP2	607126
79634	Male Loss VOUS	ENSG00000144306.15	SCRN3	614967
128077	Male Loss VOUS	ENSG00000271601.4	LIX1L
375056	Male Loss VOUS	ENSG00000154305.18	MIA3	613455
148362	Male Loss VOUS	ENSG00000162819.12	BROX
151556	Male Loss VOUS	ENSG00000163328.14	GPR155
56975	Male Loss VOUS	ENSG00000177706.9	FAM20C	611061
83698	Male Loss VOUS	ENSG00000183166.11	CALN1	607176
126567	Male Loss VOUS	ENSG00000183186.8	C2CD4C	610336
10623	Male Loss VOUS	ENSG00000186141.9	POLR3C	617454
55753	Male Loss VOUS	ENSG00000197444.10	OGDHL	617513
65124	Male Loss VOUS	ENSG00000198142.5	SOWAHC
7643	Male Loss VOUS	ENSG00000213988.11	ZNF90	603973
3281	Male Loss VOUS	ENSG00000230989.7	HSBP1	604553

## Sheet: de novo var Genes
Supplementary Table 2b: Candidate constraint overlapped genes from de novopathogenic NDD and CA CNVs
de novo Pathogenic Deletions	de novo Pathogenic Duplications
7468	1289
6804	6256
9031	9858
3984	10439
7458	4851
9569	55684
2969	20
7461	7186
7082	2529
201163	8721
10743	10383
8533	5930
6720	27327
3996	55114
79018	29085
11216	56654
4772	5730
7776	51116
6899	157922
5413	10422
7290	286257
7353	56623
54487	9919
29801	138151
321	115584
2006	54461
5982	26086
2261	23203
9993	10807
114049	51162
22905	286262
224	8636
9706	29952
10296	11253
54890	9951
1312	89958
421	94107
27037	401565
5902	25920
8220	441478
6576	727800
22850	728489
23359	389813
9275	90120
147166	85014
51655
1819
27077
607
80148
10608
92521
9557
5565
10400
23164
55090
5636
10907
4239
5598
3954
92305
146691
155382
125170
2314
7122
7469
56160
64976
339983
4155
2812
56953
79680
440498
128977
401115

## Sheet: Female
Supplementary Table 2c: Candidate constraint overlapped genes from pathogenic and VUS NDD and CA CNVs in females
Female Pathogenic Deletion	Female Pathogenic Duplication	Female VUS Deletion	Female VUS Duplication
6497	1487	5903	10018
2782	10336	344558	376940
2563	7468	53353	55689
11079	3064	2066	7468
63976	8603	28514	401190
7161	4851	27445	3313
55966	55684	7082	51780
55735	20	4644	2107
23261	7186	613	9425
11315	2529	9215	653361
473	8721	5689	9228
23435	2902	321	6595
5226	29882	5134	22982
54897	10383	27156	23185
9927	54551	9609	23360
2475	2558	57761	8881
55187	2562	23359	6729
4929	2567	84498	51187
90	653720	6908	9236
3760	7337	2257	140460
9759	5930	311	54715
80895	27327	80023	5306
140739	55114	2781	10594
8864	5306	80195	4763
3069	201163	8031	9775
25992	10743	100287932	55628
547	8533	79648	54915
23192	6720	25924	23760
27086	79018	6666	85358
5062	11216	85364	8573
26043	2316	56160	80258
205564	2539	22821	2824
1739	6134	219348	3074
1487	2664	140680	2346
2580	6901	65124	55012
10336	9130	65979	9692
7468	55558	10626	1137
9693	29085		10139
92345	6047		56062
57600	2261		54550
6804	537		58189
9031	60343		51283
3984	224		54758
653361	9706		8503
7458	6452		51307
9569	118		1958
2969	10296		56731
7461	23523		84938
9228	2687		140685
55664	6634		60412
5991	2010		51763
774	8266		5176
79813	56654		51308
6734	5730		79731
9743	79154		6519
84623	51655		2958
112936	1819		8720
22997	5376		1016
23368	10227		3176
64423	10608		283635
3714	84286		22986
207	7732		1827
54551	92521		84448
2558	6638		285671
2562	51763		10412
8924	10400		84340
2567	23164		8945
7337	83606		1398
161725	55090		124935
140460	1609		83547
22856	286257		3954
220	56623		65110
6627	9919		4330
9665	342357		83985
4629	115584		51621
64131	54461		2548
9344	6002		55486
4150	26086		9920
201163	7884		84901
10743	4043		79929
9611	169714		284129
8533	23203		2055
6720	10807		7469
3996	138311		50859
79018	4239		50861
11216	5598		4641
4763	1398		9824
79915	3954		57128
84440	92305		161582
9097	10815
23347	521
7298	197370
9229	51162
4772	146691
1291	286262
54039	8636
6899	29952
5413	11253
7290	7156
7353	125170
54487	9951
29801	4692
5594	170960
9889	152
23774	7469
23654	339983
415116	89958
80305	94107
85358	401565
23542	25920
1185	8270
54902	4641
9961	441478
29781	51451
9341	727800
8863	728489
2006	8926
5982	4636
2817	389813
51665	90120
5590	401115
2261	85014
4205	400916
9993	100533496
114049
22905
224
7037
56666
83642
2023
51150
9984
3835
9706
5351
2195
83719
10296
54890
1312
283638
421
27037
5902
23759
29799
9647
8220
6576
9701
6305
91289
1120
410
23209
79038
22850
9663
10627
5595
23475
10423
9275
6505
147166
51655
1819
27077
25854
29118
27087
55572
6484
22916
57088
2820
5510
10494
607
54206
6723
26232
26270
10459
90231
60672
103910
80148
10608
2123
4974
53834
85378
23753
7732
92521
6638
23677
4705
9997
57470
9557
5565
55829
10267
93611
10400
23164
123811
10752
2113
57471
3480
55090
5636
116
10907
1292
57140
5195
57007
55502
79648
5531
226
83723
8448
8479
124446
29087
55326
9556
127281
5192
127262
1676
118424
84221
4047
8888
5116
6285
3275
150223
50651
374946
199990
54965
4886
84881
116225
83700
4239
5598
201161
89927
54893
146378
112476
4735
1841
56884
3954
92305
10815
521
283899
51621
7314
136
5481
2110
59350
5394
55352
150678
200933
26470
253982
253980
4878
100526739
146691
54998
126792
7525
155382
9920
666
51078
125170
2314
388341
64975
23336
2055
4692
80781
145748
256281
7122
90135
10572
7469
5600
64976
7332
339983
79447
9636
285093
10123
375790
57801
92714
79607
10920
2812
57540
339453
643965
56953
414918
403313
255758
8926
125150
79680
4636
25817
81669
440498
441869
1325
128977
55052
401115

## Sheet: Male
Supplementary Table 2d: Candidate constraint overlapped genes from pathogenic and VUS NDD and CA CNVs in males
Male Pathogenic Deletion	Male Pathogenic Duplication	Male VUS Deletion	Male VUS Duplication
284615	5062	284615	2563
9939	26043	9939	10450
10401	205564	10401	6262
10000	6804	5903	80204
10472	9031	344558	23020
9378	3984	23245	10865
6328	7458	5599	56910
6326	9569	440073	55777
4999	2969	865	993
285172	84726	9100	776
8837	2889	54531	55079
23314	7248	11122	5062
26010	6130	9215	3093
9759	1289	3730	55714
80895	11091	30845	8697
140739	6256	27102	1495
8864	9858	58189	26045
3069	10439	23406	2762
25992	4851	7138	51622
547	55684	7965	2115
23192	20	6539	221981
1487	7186	10628	653361
2580	2529	22954	2969
10336	8721	84265	10371
7468	10383	54776	93986
3064	79813	25759	57180
8603	2558	6861	5591
10846	2562	8799	63978
28514	2567	1607	10499
4301	653720	8031	65083
28969	7337	100287932	5239
196	7531	91978	4915
9771	8566	8612	22884
51678	1291	79634	23185
10643	54039	128077	1642
6804	3421	375056	79869
9031	3654	148362	9066
3984	57595	151556	120114
7458	5956	56975	10129
9569	3897	83698	283489
2969	8277	126567	2558
7461	4354	10623	2562
9228	139716	55753	2567
63978	1736	65124	653720
10499	2157	7643	23005
2138	2006	3281	23269
25	5982		5604
8021	29085		1106
3632	114049		7874
54551	9275		64131
2558	57582		29123
2562	56654		7531
8924	23064		55421
2567	5730		6830
653720	6468		9097
7337	22916		9063
7082	51116		9150
11273	7270		6294
25970	9329		9361
5336	6638		84446
79786	157922		22870
9100	10422		89887
5048	10585		3172
201163	83549		3911
10743	1292		11047
8533	7226		23151
6720	6836		1756
3996	6834		9282
79018	6835		8239
11216	6838		7403
79893	57109		139285
31	9328		538
6928	286257		79868
11276	56623		5063
81035	9919		827
9097	138151		2892
23347	116442		2157
7298	54461		5166
9229	1476		84954
4772	8568		54476
9150	8209		55349
7776	755		58528
6899	5900		56895
5413	84221		3074
7290	4047		23596
7353	7410		79763
54487	8888		5590
29801	5116		5134
23119	3275		2121
85358	26086		9618
3730	9442		1641
5689	54965		9984
1195	402381		81550
321	23203		57106
65078	10807		2271
2006	116225		23428
5982	8945		8731
10806	25911		8131
51660	1398		4350
2817	4204		54550
6047	8019		4173
51665	51162		79187
23471	200933		1124
2261	286262		83937
9993	8636		6468
6196	155382		27338
114049	29952		6158
5134	11253		443
22905	6748		83871
224	64975		83891
9984	100272147		55325
55437	754		25854
9689	26576		25758
23136	7327		6908
9706	6612		9037
2195	89958		10902
6452	94107		2246
8602	401565		57415
118	25920		2956
10296	84628		59349
54890	642968		78997
1312	92714		2806
421	104		83460
27037	441478		7905
5902	5365		55274
8220	727800		25873
6576	255758		684
22850	728489		376497
9663	8926		25796
10627	389813		9885
54550	90120		10955
83693	85014		23640
9013			23287
58189			55654
23406			1607
23359			6194
57037			79731
27075			440279
9275			6519
8939			1838
6871			8720
26574			10040
79154			9391
9326			51002
147166			5793
51655			7220
1819			10957
27077			55790
10227			2132
83891			144423
55325			6728
25854			23589
6908			135295
5510			55326
10494			84221
66008			4047
607			116238
10628			55249
103910			23380
4709			2199
84265			8618
80148			10085
55975			10412
4852			84340
84668			23514
10608			11067
83543			7570
53834			1152
84286			115708
85359			8945
92521			9529
6638			25911
55274			1353
4705			9382
10844			55311
23404			374875
9557			55769
8799			54949
5565			3954
10267			9482
85013			167227
10400			283848
23164			55731
9764			8658
1607			51574
8720			125988
55090			5122
5636			414149
116			30832
10907			63973
57140			6752
57007			50614
55502			6000
1609			23194
26260			407738
92170			387263
84504			317781
10570			353322
291			1645
128077			729956
55625			140612
8470			128486
5799			6687
55326			58491
115416			63934
6002			65124
11072			6147
79568			5178
7884			51465
4043			1122
57587			53344
29896			390205
4239			30851
5598			1052
4735
1841
27065
3954
92305
10815
521
83985
85442
54205
150678
55844
146691
7525
664
285800
155382
9920
666
51078
84901
7156
125170
2314
205327
9659
7284
2055
4692
170960
7122
152
7469
56160
387263
64976
339983
10623
7058
353322
285093
60491
54543
84435
4155
7541
10920
113402
2812
503542
56953
201475
8926
79680
4636
440498
3281
128977
401115
