# Supplementary material for: Overlapping pathogenic de novo CNVs in neurodevelopmental disorders and congenital anomalies impacting constraint genes regulating early development
Source: Hum Genet. 2022 Nov 16;142(8):1201–13. doi: 10.1007/s00439-022-02482-5 (PMC10449996; doi:10.1007/s00439-022-02482-5)
Supplement: Supplementary file 12 — Suppl. Table 3: Description of gender-specific variants reported on the X-chromosome from constraint overlapped gene lists. a Description of pathogenic duplication CNVs of male NDD and CA patients involving constraint overlapped genes on the X-chromosome. b Description of pathogenic duplication CNVs of female NDD and CA patients involving constraint overlapped genes on the X-chromosome. c Description of VUS duplication CNVs of male NDD and CA patients involving constraint overlapped genes on the X-chromosome. d Description of VUS duplication CNVs of female NDD and CA patients involving constraint overlapped genes on the X-chromosome (XLSX 74 KB) [file 439_2022_2482_MOESM12_ESM.xlsx]

## Sheet: Path Duplication CNVs Males
Supplementary Table 3a: Pathogenic duplication CNVs of male NDD and CA patients involving constraint overlapped genes on the X-chromosome
#Sample ID	Chromosome	Start	Stop	Gain/Loss	Gender	Phenotype	# Probes	Mean Log Ratio	Size	Broad Phenotype	comp_classification	jim's revision	size	Genes	Gene_ids	Gene_Exons	Gene_Exon_ids	Gene_CDS	Gene_CDS_ids
CV640968	X	152967610	153505512	Gain	M	NA	100	0.77	537.903	CA	Pathogenic	clinically_significant	537903	OPN1MW;L1CAM;ARHGAP4;MIR718;PLXNB3;IDH3G;TMEM187;ABCD1;IRAK1;TEX28;MIR3202-1;RENBP;MIR3202-2;MECP2;OPN1LW;SRPK3;BCAP31;HCFC1-AS1;HCFC1;NAA10;AVPR2;OPN1MW2;PDZD4;SSR4	2652;3897;393;100313781;5365;3421;8269;215;3654;1527;100422987;5973;100422877;4204;5956;26576;10134;100873990;3054;8260;554;728458;57595;6748	OPN1MW;L1CAM;ARHGAP4;MIR718;PLXNB3;IDH3G;TMEM187;ABCD1;IRAK1;TEX28;MIR3202-1;RENBP;MIR3202-2;MECP2;OPN1LW;SRPK3;BCAP31;HCFC1-AS1;HCFC1;NAA10;AVPR2;OPN1MW2;PDZD4;SSR4	2652;3897;393;100313781;5365;3421;8269;215;3654;1527;100422987;5973;100422877;4204;5956;26576;10134;100873990;3054;8260;554;728458;57595;6748	BCAP31;PLXNB3;RENBP;NAA10;IDH3G;HCFC1;TEX28;AVPR2;OPN1LW;OPN1MW2;ARHGAP4;PDZD4;SSR4;L1CAM;ABCD1;TMEM187;IRAK1;OPN1MW;MECP2;SRPK3	10134;5365;5973;8260;3421;3054;1527;554;5956;728458;393;57595;6748;3897;215;8269;3654;2652;4204;26576
CV641165	X	403358	155226044	Gain	M	NA	100	0.87	154823	NDD	Pathogenic	clinically_significant	154822687	ZCCHC13;ZDHHC15;NYX;MIR6086;HTATSF1;ZCCHC16;ZCCHC12;ZCCHC18;MIR6089;CT47A6;GPM6B;DUSP21;MORF4L2-AS1;MIR450B;DLG3;TKTL1;NR0B1;TAZ;MIR892A;LINC01496;NHS-AS1;SRPK3;MIR374C;MIR374B;ABCD1;OFD1;MIR892C;SLC38A5;ARHGEF9-IT1;SLITRK4;SLC6A8;SLITRK2;TFE3;ZNF41;MIR890;DNASE1L1;GK;FTH1P18;RAB40A;GATA1;AKAP4;OR13H1;LINC00630;ZNF674;PRRG1;VCX2;ELF4;PHKA2-AS1;TRAPPC2;CXorf65;SYAP1;CXorf67;CXorf66;STARD8;GPR119;M…	389874;158866;60506;102466519;27336;340595;170261;644353;102464837;728062;2824;63904;340544;100126302;1741;8277;190;6901;100126342;102723426;100873920;26576;100500807;100126317;215;8481;102466721;92745;100874355;139065;6535;84631;7030;7592;100126303;1774;2710;441490;142684;2623;8852;347468;100287765;641339;5638;51480;2000;100132163;6399;158830;94056;340602;347487;9754;139760;406981;59272;10192846…	ZCCHC13;ZDHHC15;NYX;MIR6086;HTATSF1;ZCCHC16;ZCCHC12;ZCCHC18;MIR6089;CT47A6;GPM6B;DUSP21;MORF4L2-AS1;MIR450B;DLG3;TKTL1;NR0B1;TAZ;MIR892A;LINC01496;NHS-AS1;SRPK3;MIR374C;MIR374B;ABCD1;OFD1;MIR892C;SLC38A5;ARHGEF9-IT1;SLITRK4;SLC6A8;SLITRK2;TFE3;ZNF41;MIR890;DNASE1L1;GK;FTH1P18;RAB40A;GATA1;AKAP4;OR13H1;LINC00630;ZNF674;PRRG1;VCX2;ELF4;PHKA2-AS1;TRAPPC2;CXorf65;SYAP1;CXorf67;CXorf66;STARD8;GPR119;M…	389874;158866;60506;102466519;27336;340595;170261;644353;102464837;728062;2824;63904;340544;100126302;1741;8277;190;6901;100126342;102723426;100873920;26576;100500807;100126317;215;8481;102466721;92745;100874355;139065;6535;84631;7030;7592;100126303;1774;2710;441490;142684;2623;8852;347468;100287765;641339;5638;51480;2000;100132163;6399;158830;94056;340602;347487;9754;139760;406981;59272;10192846…	ZCCHC13;ZDHHC15;NYX;HTATSF1;ZCCHC16;ZCCHC12;ZCCHC18;CT47A6;GPM6B;DUSP21;DLG3;TKTL1;NR0B1;TAZ;RENBP;SRPK3;ABCD1;OFD1;IRAK1;SLC38A5;ZMYM3;SLITRK4;SLC6A8;SLITRK2;TFE3;ZNF41;GK;FTH1P18;RAB40A;GATA1;AKAP4;OR13H1;ZNF674;PRRG1;VCX2;ELF4;TRAPPC2;CXorf65;SYAP1;CXorf67;CXorf66;STARD8;GPR119;F9;ACE2;GPR112;NXF2B;HSD17B10;ENOX2;L1CAM;MAGEE2;MAGEE1;CT55;IQSEC2;GPRASP2;GPRASP1;ATXN3L;CHIC1;WDR44;WDR45;DRP2;APO…	389874;158866;60506;27336;340595;170261;644353;728062;2824;63904;1741;8277;190;6901;5973;26576;215;8481;3654;92745;9203;139065;6535;84631;7030;7592;2710;441490;142684;2623;8852;347468;641339;5638;51480;2000;6399;158830;94056;340602;347487;9754;139760;2158;59272;139378;728343;3028;10495;3897;139599;57692;54967;23096;114928;9737;92552;53344;54521;11152;1821;79135;1069;4515;100133053;7547;4943;10012…
CV641404	X	880981	155226044	Gain	M	NA	100	0.85	154345	NDD	Pathogenic	clinically_significant	154345064	ZCCHC13;ZDHHC15;NYX;MIR6086;HTATSF1;ZCCHC16;ZCCHC12;ZCCHC18;MIR6089;CT47A6;GPM6B;DUSP21;MORF4L2-AS1;MIR450B;DLG3;TKTL1;NR0B1;TAZ;MIR892A;LINC01496;NHS-AS1;SRPK3;MIR374C;MIR374B;ABCD1;OFD1;MIR892C;SLC38A5;ARHGEF9-IT1;SLITRK4;SLC6A8;SLITRK2;TFE3;ZNF41;MIR890;DNASE1L1;GK;FTH1P18;RAB40A;GATA1;AKAP4;OR13H1;LINC00630;ZNF674;PRRG1;VCX2;ELF4;PHKA2-AS1;TRAPPC2;CXorf65;SYAP1;CXorf67;CXorf66;STARD8;GPR119;M…	389874;158866;60506;102466519;27336;340595;170261;644353;102464837;728062;2824;63904;340544;100126302;1741;8277;190;6901;100126342;102723426;100873920;26576;100500807;100126317;215;8481;102466721;92745;100874355;139065;6535;84631;7030;7592;100126303;1774;2710;441490;142684;2623;8852;347468;100287765;641339;5638;51480;2000;100132163;6399;158830;94056;340602;347487;9754;139760;406981;59272;10192846…	ZCCHC13;ZDHHC15;NYX;MIR6086;HTATSF1;ZCCHC16;ZCCHC12;ZCCHC18;MIR6089;CT47A6;GPM6B;DUSP21;MORF4L2-AS1;MIR450B;DLG3;TKTL1;NR0B1;TAZ;MIR892A;LINC01496;NHS-AS1;SRPK3;MIR374C;MIR374B;ABCD1;OFD1;MIR892C;SLC38A5;ARHGEF9-IT1;SLITRK4;SLC6A8;SLITRK2;TFE3;ZNF41;MIR890;DNASE1L1;GK;FTH1P18;RAB40A;GATA1;AKAP4;OR13H1;LINC00630;ZNF674;PRRG1;VCX2;ELF4;PHKA2-AS1;TRAPPC2;CXorf65;SYAP1;CXorf67;CXorf66;STARD8;GPR119;M…	389874;158866;60506;102466519;27336;340595;170261;644353;102464837;728062;2824;63904;340544;100126302;1741;8277;190;6901;100126342;102723426;100873920;26576;100500807;100126317;215;8481;102466721;92745;100874355;139065;6535;84631;7030;7592;100126303;1774;2710;441490;142684;2623;8852;347468;100287765;641339;5638;51480;2000;100132163;6399;158830;94056;340602;347487;9754;139760;406981;59272;10192846…	ZCCHC13;ZDHHC15;NYX;HTATSF1;ZCCHC16;ZCCHC12;ZCCHC18;CT47A6;GPM6B;DUSP21;DLG3;TKTL1;NR0B1;TAZ;RENBP;SRPK3;ABCD1;OFD1;IRAK1;SLC38A5;ZMYM3;SLITRK4;SLC6A8;SLITRK2;TFE3;ZNF41;GK;FTH1P18;RAB40A;GATA1;AKAP4;OR13H1;ZNF674;PRRG1;VCX2;ELF4;TRAPPC2;CXorf65;SYAP1;CXorf67;CXorf66;STARD8;GPR119;F9;ACE2;GPR112;NXF2B;HSD17B10;ENOX2;L1CAM;MAGEE2;MAGEE1;CT55;IQSEC2;GPRASP2;GPRASP1;ATXN3L;CHIC1;WDR44;WDR45;DRP2;APO…	389874;158866;60506;27336;340595;170261;644353;728062;2824;63904;1741;8277;190;6901;5973;26576;215;8481;3654;92745;9203;139065;6535;84631;7030;7592;2710;441490;142684;2623;8852;347468;641339;5638;51480;2000;6399;158830;94056;340602;347487;9754;139760;2158;59272;139378;728343;3028;10495;3897;139599;57692;54967;23096;114928;9737;92552;53344;54521;11152;1821;79135;1069;4515;100133053;7547;4943;10012…
CV650128	X	880981	155257104	Gain	M	NA	100	0.99	154376	NDD	Pathogenic	clinically_significant	154376124	ZCCHC13;ZDHHC15;NYX;MIR6086;HTATSF1;ZCCHC16;ZCCHC12;ZCCHC18;MIR6089;CT47A6;GPM6B;DUSP21;MORF4L2-AS1;MIR450B;DLG3;TKTL1;NR0B1;TAZ;MIR892A;LINC01496;NHS-AS1;SRPK3;MIR374C;MIR374B;ABCD1;OFD1;MIR892C;SLC38A5;ARHGEF9-IT1;SLITRK4;SLC6A8;SLITRK2;TFE3;ZNF41;MIR890;DNASE1L1;GK;FTH1P18;RAB40A;GATA1;AKAP4;OR13H1;LINC00630;ZNF674;PRRG1;VCX2;ELF4;PHKA2-AS1;TRAPPC2;CXorf65;SYAP1;CXorf67;CXorf66;STARD8;GPR119;M…	389874;158866;60506;102466519;27336;340595;170261;644353;102464837;728062;2824;63904;340544;100126302;1741;8277;190;6901;100126342;102723426;100873920;26576;100500807;100126317;215;8481;102466721;92745;100874355;139065;6535;84631;7030;7592;100126303;1774;2710;441490;142684;2623;8852;347468;100287765;641339;5638;51480;2000;100132163;6399;158830;94056;340602;347487;9754;139760;406981;59272;10192846…	ZCCHC13;ZDHHC15;NYX;MIR6086;HTATSF1;ZCCHC16;ZCCHC12;ZCCHC18;MIR6089;CT47A6;GPM6B;DUSP21;MORF4L2-AS1;MIR450B;DLG3;TKTL1;NR0B1;TAZ;MIR892A;LINC01496;NHS-AS1;SRPK3;MIR374C;MIR374B;ABCD1;OFD1;MIR892C;SLC38A5;ARHGEF9-IT1;SLITRK4;SLC6A8;SLITRK2;TFE3;ZNF41;MIR890;DNASE1L1;GK;FTH1P18;RAB40A;GATA1;AKAP4;OR13H1;LINC00630;ZNF674;PRRG1;VCX2;ELF4;PHKA2-AS1;TRAPPC2;CXorf65;SYAP1;CXorf67;CXorf66;STARD8;GPR119;M…	389874;158866;60506;102466519;27336;340595;170261;644353;102464837;728062;2824;63904;340544;100126302;1741;8277;190;6901;100126342;102723426;100873920;26576;100500807;100126317;215;8481;102466721;92745;100874355;139065;6535;84631;7030;7592;100126303;1774;2710;441490;142684;2623;8852;347468;100287765;641339;5638;51480;2000;100132163;6399;158830;94056;340602;347487;9754;139760;406981;59272;10192846…	ZCCHC13;ZDHHC15;NYX;HTATSF1;ZCCHC16;ZCCHC12;ZCCHC18;CT47A6;GPM6B;DUSP21;DLG3;TKTL1;NR0B1;TAZ;RENBP;SRPK3;ABCD1;OFD1;IRAK1;SLC38A5;ZMYM3;SLITRK4;SLC6A8;SLITRK2;TFE3;ZNF41;GK;FTH1P18;RAB40A;GATA1;AKAP4;OR13H1;ZNF674;PRRG1;VCX2;ELF4;TRAPPC2;CXorf65;SYAP1;CXorf67;CXorf66;STARD8;GPR119;F9;ACE2;GPR112;NXF2B;HSD17B10;ENOX2;L1CAM;MAGEE2;MAGEE1;CT55;IQSEC2;GPRASP2;GPRASP1;ATXN3L;CHIC1;WDR44;WDR45;DRP2;APO…	389874;158866;60506;27336;340595;170261;644353;728062;2824;63904;1741;8277;190;6901;5973;26576;215;8481;3654;92745;9203;139065;6535;84631;7030;7592;2710;441490;142684;2623;8852;347468;641339;5638;51480;2000;6399;158830;94056;340602;347487;9754;139760;2158;59272;139378;728343;3028;10495;3897;139599;57692;54967;23096;114928;9737;92552;53344;54521;11152;1821;79135;1069;4515;100133053;7547;4943;10012…
CV650826	X	152955643	155232885	Gain	M	NA	100	0.86	2277.24	NDD	Pathogenic	clinically_significant	2277243	EMD;SNORA56;LOC101927830;VBP1;LOC158960;LAGE3;F8A1;FAM3A;F8A3;SLC6A8;GAB3;SNORA36A;SPRY3;OPN1MW;IKBKG;L1CAM;ARHGAP4;CLIC2;MIR718;FAM50A;H2AFB3;SLC10A3;PLXNB3;IL9R;IDH3G;TKTL1;MPP1;ATP6AP1;H2AFB2;TAZ;CMC4;FAM223B;TMEM187;MIR664B;DNASE1L1;ABCD1;VAMP7;IRAK1;TEX28;MIR3202-1;CTAG1B;H2AFB1;RENBP;MTCP1;UBL4A;F8A2;BRCC3;MIR3202-2;MECP2;MIR1184-3;FUNDC2;FAM223A;RPL10;MIR6858;RAB39B;OPN1LW;TMLHE-AS1;GDI1;C…	2010;677835;101927830;7411;158960;8270;8263;60343;474384;6535;139716;677817;10251;2652;8517;3897;393;1193;100313781;9130;83740;8273;5365;3581;3421;8277;4354;537;474381;6901;100272147;286967;8269;100847052;1774;215;6845;3654;1527;100422987;1485;474382;5973;4515;8266;474383;79184;100422877;4204;100422977;65991;100132967;6134;102465517;116442;5956;100507404;2664;246100;26576;26778;10134;100873990;30…	EMD;SNORA56;LOC101927830;VBP1;LOC158960;LAGE3;F8A1;FAM3A;F8A3;SLC6A8;GAB3;SNORA36A;SPRY3;OPN1MW;IKBKG;L1CAM;ARHGAP4;CLIC2;MIR718;FAM50A;H2AFB3;SLC10A3;PLXNB3;IL9R;IDH3G;TKTL1;MPP1;ATP6AP1;H2AFB2;TAZ;CMC4;FAM223B;TMEM187;MIR664B;DNASE1L1;ABCD1;VAMP7;IRAK1;TEX28;MIR3202-1;CTAG1B;H2AFB1;RENBP;MTCP1;UBL4A;F8A2;BRCC3;MIR3202-2;MECP2;MIR1184-3;FUNDC2;FAM223A;RPL10;MIR6858;RAB39B;OPN1LW;TMLHE-AS1;GDI1;C…	2010;677835;101927830;7411;158960;8270;8263;60343;474384;6535;139716;677817;10251;2652;8517;3897;393;1193;100313781;9130;83740;8273;5365;3581;3421;8277;4354;537;474381;6901;100272147;286967;8269;100847052;1774;215;6845;3654;1527;100422987;1485;474382;5973;4515;8266;474383;79184;100422877;4204;100422977;65991;100132967;6134;102465517;116442;5956;100507404;2664;246100;26576;26778;10134;100873990;30…	EMD;VBP1;LAGE3;F8A1;FAM3A;F8A3;SLC6A8;GAB3;SPRY3;OPN1MW;IKBKG;L1CAM;ARHGAP4;CLIC2;FAM50A;H2AFB3;SLC10A3;PLXNB3;IL9R;IDH3G;TKTL1;MPP1;ATP6AP1;H2AFB2;TAZ;TMEM187;ABCD1;VAMP7;IRAK1;TEX28;CTAG1A;CTAG1B;H2AFB1;RENBP;MTCP1;UBL4A;F8A2;BRCC3;DNASE1L1;MECP2;FUNDC2;RPL10;RAB39B;OPN1LW;GDI1;CMC4;SRPK3;BCAP31;HCFC1;NAA10;PLXNA3;AVPR2;G6PD;OPN1MW2;F8;PDZD4;SSR4;DKC1;CTAG2;FLNA;SMIM9;TMLHE	2010;7411;8270;8263;60343;474384;6535;139716;10251;2652;8517;3897;393;1193;9130;83740;8273;5365;3581;3421;8277;4354;537;474381;6901;8269;215;6845;3654;1527;246100;1485;474382;5973;4515;8266;474383;79184;1774;4204;65991;6134;116442;5956;2664;100272147;26576;10134;3054;8260;55558;554;2539;728458;2157;57595;6748;1736;30848;2316;100132963;55217
CV651694	X	152967610	155232885	Gain	M	NA	559	0.94	2265.28	CA	Pathogenic	clinically_significant	2265276	EMD;SNORA56;LOC101927830;VBP1;LOC158960;LAGE3;F8A1;FAM3A;F8A3;UBL4A;GAB3;SNORA36A;SPRY3;OPN1MW;IKBKG;L1CAM;ARHGAP4;CLIC2;MIR718;FAM50A;H2AFB3;SLC10A3;PLXNB3;IL9R;IDH3G;TKTL1;MPP1;ATP6AP1;H2AFB2;TAZ;CMC4;FAM223B;TMEM187;MIR664B;DNASE1L1;ABCD1;VAMP7;IRAK1;TEX28;MIR3202-1;CTAG1B;RENBP;MTCP1;H2AFB1;F8A2;BRCC3;MIR3202-2;MECP2;MIR1184-3;FUNDC2;FAM223A;RPL10;MIR6858;RAB39B;OPN1LW;TMLHE-AS1;GDI1;CTAG1A;S…	2010;677835;101927830;7411;158960;8270;8263;60343;474384;8266;139716;677817;10251;2652;8517;3897;393;1193;100313781;9130;83740;8273;5365;3581;3421;8277;4354;537;474381;6901;100272147;286967;8269;100847052;1774;215;6845;3654;1527;100422987;1485;5973;4515;474382;474383;79184;100422877;4204;100422977;65991;100132967;6134;102465517;116442;5956;100507404;2664;246100;26576;26778;10134;100873990;3054;82…	EMD;SNORA56;LOC101927830;VBP1;LOC158960;LAGE3;F8A1;FAM3A;F8A3;UBL4A;GAB3;SNORA36A;SPRY3;OPN1MW;IKBKG;L1CAM;ARHGAP4;CLIC2;MIR718;FAM50A;H2AFB3;SLC10A3;PLXNB3;IL9R;IDH3G;TKTL1;MPP1;ATP6AP1;H2AFB2;TAZ;CMC4;FAM223B;TMEM187;MIR664B;DNASE1L1;ABCD1;VAMP7;IRAK1;TEX28;MIR3202-1;CTAG1B;RENBP;MTCP1;H2AFB1;F8A2;BRCC3;MIR3202-2;MECP2;MIR1184-3;FUNDC2;FAM223A;RPL10;MIR6858;RAB39B;OPN1LW;TMLHE-AS1;GDI1;CTAG1A;S…	2010;677835;101927830;7411;158960;8270;8263;60343;474384;8266;139716;677817;10251;2652;8517;3897;393;1193;100313781;9130;83740;8273;5365;3581;3421;8277;4354;537;474381;6901;100272147;286967;8269;100847052;1774;215;6845;3654;1527;100422987;1485;5973;4515;474382;474383;79184;100422877;4204;100422977;65991;100132967;6134;102465517;116442;5956;100507404;2664;246100;26576;26778;10134;100873990;3054;82…	EMD;VBP1;LAGE3;F8A1;FAM3A;F8A3;UBL4A;GAB3;SPRY3;OPN1MW;IKBKG;L1CAM;ARHGAP4;CLIC2;FAM50A;H2AFB3;SLC10A3;PLXNB3;IL9R;IDH3G;TKTL1;MPP1;ATP6AP1;H2AFB2;TAZ;TMEM187;ABCD1;VAMP7;IRAK1;TEX28;CTAG1A;CTAG1B;RENBP;MTCP1;H2AFB1;F8A2;BRCC3;DNASE1L1;MECP2;FUNDC2;RPL10;RAB39B;OPN1LW;GDI1;CMC4;SRPK3;BCAP31;HCFC1;NAA10;PLXNA3;AVPR2;G6PD;OPN1MW2;F8;PDZD4;SSR4;DKC1;CTAG2;FLNA;SMIM9;TMLHE	2010;7411;8270;8263;60343;474384;8266;139716;10251;2652;8517;3897;393;1193;9130;83740;8273;5365;3581;3421;8277;4354;537;474381;6901;8269;215;6845;3654;1527;246100;1485;5973;4515;474382;474383;79184;1774;4204;65991;6134;116442;5956;2664;100272147;26576;10134;3054;8260;55558;554;2539;728458;2157;57595;6748;1736;30848;2316;100132963;55217
CV651842	X	66946	153169593	Gain	M	NA	12567	1.04	153103	NDD	Pathogenic	clinically_significant	153102648	ZCCHC13;ZDHHC15;NYX;MIR6086;HTATSF1;ZCCHC16;ZCCHC12;ZCCHC18;MIR6089;CT47A6;GPM6B;DUSP21;MORF4L2-AS1;MIR450B;DLG3;NR0B1;MIR892A;LINC01496;NHS-AS1;SRPK3;MIR374C;MIR374B;ABCD1;OFD1;MIR892C;SLC38A5;ARHGEF9-IT1;SLITRK4;SLC6A8;SLITRK2;TFE3;ZNF41;MIR890;GK;FTH1P18;RAB40A;GATA1;AKAP4;OR13H1;LINC00630;ZNF674;PRRG1;VCX2;ELF4;PHKA2-AS1;TRAPPC2;CXorf65;SYAP1;CXorf67;CXorf66;STARD8;GPR119;MIR19B2;ACE2;MIR325H…	389874;158866;60506;102466519;27336;340595;170261;644353;102464837;728062;2824;63904;340544;100126302;1741;190;100126342;102723426;100873920;26576;100500807;100126317;215;8481;102466721;92745;100874355;139065;6535;84631;7030;7592;100126303;2710;441490;142684;2623;8852;347468;100287765;641339;5638;51480;2000;100132163;6399;158830;94056;340602;347487;9754;139760;406981;59272;101928469;139378;728343…	ZCCHC13;ZDHHC15;NYX;MIR6086;HTATSF1;ZCCHC16;ZCCHC12;ZCCHC18;MIR6089;CT47A6;GPM6B;DUSP21;MORF4L2-AS1;MIR450B;DLG3;NR0B1;MIR892A;LINC01496;NHS-AS1;SRPK3;MIR374C;MIR374B;ABCD1;OFD1;MIR892C;SLC38A5;ARHGEF9-IT1;SLITRK4;SLC6A8;SLITRK2;TFE3;ZNF41;MIR890;GK;FTH1P18;RAB40A;GATA1;AKAP4;OR13H1;LINC00630;ZNF674;PRRG1;VCX2;ELF4;PHKA2-AS1;TRAPPC2;CXorf65;SYAP1;CXorf67;CXorf66;STARD8;GPR119;MIR19B2;ACE2;MIR325H…	389874;158866;60506;102466519;27336;340595;170261;644353;102464837;728062;2824;63904;340544;100126302;1741;190;100126342;102723426;100873920;26576;100500807;100126317;215;8481;102466721;92745;100874355;139065;6535;84631;7030;7592;100126303;2710;441490;142684;2623;8852;347468;100287765;641339;5638;51480;2000;100132163;6399;158830;94056;340602;347487;9754;139760;406981;59272;101928469;139378;728343…	ZCCHC13;ZDHHC15;NYX;HTATSF1;ZCCHC16;ZCCHC12;ZCCHC18;CT47A6;GPM6B;DUSP21;DLG3;NR0B1;SRPK3;ABCD1;OFD1;SLC38A5;ZMYM3;SLITRK4;SLC6A8;SLITRK2;TFE3;ZNF41;GK;FTH1P18;RAB40A;GATA1;AKAP4;OR13H1;ZNF674;PRRG1;VCX2;ELF4;TRAPPC2;CXorf65;SYAP1;CXorf67;CXorf66;STARD8;GPR119;F9;ACE2;GPR112;NXF2B;HSD17B10;ENOX2;L1CAM;MAGEE2;MAGEE1;CT55;IQSEC2;GPRASP2;GPRASP1;ATXN3L;CHIC1;WDR44;WDR45;DRP2;APOO;CETN2;CXorf51B;ZIC3;…	389874;158866;60506;27336;340595;170261;644353;728062;2824;63904;1741;190;26576;215;8481;92745;9203;139065;6535;84631;7030;7592;2710;441490;142684;2623;8852;347468;641339;5638;51480;2000;6399;158830;94056;340602;347487;9754;139760;2158;59272;139378;728343;3028;10495;3897;139599;57692;54967;23096;114928;9737;92552;53344;54521;11152;1821;79135;1069;100133053;7547;4943;100129239;392509;139341;64061;…
CV651984	X	880981	155257104	Gain	M	NA	12516	0.97	154376	NDD	Pathogenic	clinically_significant	154376124	ZCCHC13;ZDHHC15;NYX;MIR6086;HTATSF1;ZCCHC16;ZCCHC12;ZCCHC18;MIR6089;CT47A6;GPM6B;DUSP21;MORF4L2-AS1;MIR450B;DLG3;TKTL1;NR0B1;TAZ;MIR892A;LINC01496;NHS-AS1;SRPK3;MIR374C;MIR374B;ABCD1;OFD1;MIR892C;SLC38A5;ARHGEF9-IT1;SLITRK4;SLC6A8;SLITRK2;TFE3;ZNF41;MIR890;DNASE1L1;GK;FTH1P18;RAB40A;GATA1;AKAP4;OR13H1;LINC00630;ZNF674;PRRG1;VCX2;ELF4;PHKA2-AS1;TRAPPC2;CXorf65;SYAP1;CXorf67;CXorf66;STARD8;GPR119;M…	389874;158866;60506;102466519;27336;340595;170261;644353;102464837;728062;2824;63904;340544;100126302;1741;8277;190;6901;100126342;102723426;100873920;26576;100500807;100126317;215;8481;102466721;92745;100874355;139065;6535;84631;7030;7592;100126303;1774;2710;441490;142684;2623;8852;347468;100287765;641339;5638;51480;2000;100132163;6399;158830;94056;340602;347487;9754;139760;406981;59272;10192846…	ZCCHC13;ZDHHC15;NYX;MIR6086;HTATSF1;ZCCHC16;ZCCHC12;ZCCHC18;MIR6089;CT47A6;GPM6B;DUSP21;MORF4L2-AS1;MIR450B;DLG3;TKTL1;NR0B1;TAZ;MIR892A;LINC01496;NHS-AS1;SRPK3;MIR374C;MIR374B;ABCD1;OFD1;MIR892C;SLC38A5;ARHGEF9-IT1;SLITRK4;SLC6A8;SLITRK2;TFE3;ZNF41;MIR890;DNASE1L1;GK;FTH1P18;RAB40A;GATA1;AKAP4;OR13H1;LINC00630;ZNF674;PRRG1;VCX2;ELF4;PHKA2-AS1;TRAPPC2;CXorf65;SYAP1;CXorf67;CXorf66;STARD8;GPR119;M…	389874;158866;60506;102466519;27336;340595;170261;644353;102464837;728062;2824;63904;340544;100126302;1741;8277;190;6901;100126342;102723426;100873920;26576;100500807;100126317;215;8481;102466721;92745;100874355;139065;6535;84631;7030;7592;100126303;1774;2710;441490;142684;2623;8852;347468;100287765;641339;5638;51480;2000;100132163;6399;158830;94056;340602;347487;9754;139760;406981;59272;10192846…	ZCCHC13;ZDHHC15;NYX;HTATSF1;ZCCHC16;ZCCHC12;ZCCHC18;CT47A6;GPM6B;DUSP21;DLG3;TKTL1;NR0B1;TAZ;RENBP;SRPK3;ABCD1;OFD1;IRAK1;SLC38A5;ZMYM3;SLITRK4;SLC6A8;SLITRK2;TFE3;ZNF41;GK;FTH1P18;RAB40A;GATA1;AKAP4;OR13H1;ZNF674;PRRG1;VCX2;ELF4;TRAPPC2;CXorf65;SYAP1;CXorf67;CXorf66;STARD8;GPR119;F9;ACE2;GPR112;NXF2B;HSD17B10;ENOX2;L1CAM;MAGEE2;MAGEE1;CT55;IQSEC2;GPRASP2;GPRASP1;ATXN3L;CHIC1;WDR44;WDR45;DRP2;APO…	389874;158866;60506;27336;340595;170261;644353;728062;2824;63904;1741;8277;190;6901;5973;26576;215;8481;3654;92745;9203;139065;6535;84631;7030;7592;2710;441490;142684;2623;8852;347468;641339;5638;51480;2000;6399;158830;94056;340602;347487;9754;139760;2158;59272;139378;728343;3028;10495;3897;139599;57692;54967;23096;114928;9737;92552;53344;54521;11152;1821;79135;1069;4515;100133053;7547;4943;10012…
CV660332	X	61115	155226044	Gain	M	NA	13049	1.01	155165	NDD	Pathogenic	clinically_significant	155164930	ZCCHC13;ZDHHC15;NYX;MIR6086;HTATSF1;ZCCHC16;ZCCHC12;ZCCHC18;MIR6089;CT47A6;GPM6B;DUSP21;MORF4L2-AS1;MIR450B;DLG3;TKTL1;NR0B1;TAZ;MIR892A;LINC01496;NHS-AS1;SRPK3;MIR374C;MIR374B;ABCD1;OFD1;MIR892C;SLC38A5;ARHGEF9-IT1;SLITRK4;SLC6A8;SLITRK2;TFE3;ZNF41;MIR890;DNASE1L1;GK;FTH1P18;RAB40A;GATA1;AKAP4;OR13H1;LINC00630;ZNF674;PRRG1;VCX2;ELF4;PHKA2-AS1;TRAPPC2;CXorf65;SYAP1;CXorf67;CXorf66;STARD8;GPR119;M…	389874;158866;60506;102466519;27336;340595;170261;644353;102464837;728062;2824;63904;340544;100126302;1741;8277;190;6901;100126342;102723426;100873920;26576;100500807;100126317;215;8481;102466721;92745;100874355;139065;6535;84631;7030;7592;100126303;1774;2710;441490;142684;2623;8852;347468;100287765;641339;5638;51480;2000;100132163;6399;158830;94056;340602;347487;9754;139760;406981;59272;10192846…	ZCCHC13;ZDHHC15;NYX;MIR6086;HTATSF1;ZCCHC16;ZCCHC12;ZCCHC18;MIR6089;CT47A6;GPM6B;DUSP21;MORF4L2-AS1;MIR450B;DLG3;TKTL1;NR0B1;TAZ;MIR892A;LINC01496;NHS-AS1;SRPK3;MIR374C;MIR374B;ABCD1;OFD1;MIR892C;SLC38A5;ARHGEF9-IT1;SLITRK4;SLC6A8;SLITRK2;TFE3;ZNF41;MIR890;DNASE1L1;GK;FTH1P18;RAB40A;GATA1;AKAP4;OR13H1;LINC00630;ZNF674;PRRG1;VCX2;ELF4;PHKA2-AS1;TRAPPC2;CXorf65;SYAP1;CXorf67;CXorf66;STARD8;GPR119;M…	389874;158866;60506;102466519;27336;340595;170261;644353;102464837;728062;2824;63904;340544;100126302;1741;8277;190;6901;100126342;102723426;100873920;26576;100500807;100126317;215;8481;102466721;92745;100874355;139065;6535;84631;7030;7592;100126303;1774;2710;441490;142684;2623;8852;347468;100287765;641339;5638;51480;2000;100132163;6399;158830;94056;340602;347487;9754;139760;406981;59272;10192846…	ZCCHC13;ZDHHC15;NYX;HTATSF1;ZCCHC16;ZCCHC12;ZCCHC18;CT47A6;GPM6B;DUSP21;DLG3;TKTL1;NR0B1;TAZ;RENBP;SRPK3;ABCD1;OFD1;IRAK1;SLC38A5;ZMYM3;SLITRK4;SLC6A8;SLITRK2;TFE3;ZNF41;GK;FTH1P18;RAB40A;GATA1;AKAP4;OR13H1;ZNF674;PRRG1;VCX2;ELF4;TRAPPC2;CXorf65;SYAP1;CXorf67;CXorf66;STARD8;GPR119;F9;ACE2;GPR112;NXF2B;HSD17B10;ENOX2;L1CAM;MAGEE2;MAGEE1;CT55;IQSEC2;GPRASP2;GPRASP1;ATXN3L;CHIC1;WDR44;WDR45;DRP2;APO…	389874;158866;60506;27336;340595;170261;644353;728062;2824;63904;1741;8277;190;6901;5973;26576;215;8481;3654;92745;9203;139065;6535;84631;7030;7592;2710;441490;142684;2623;8852;347468;641339;5638;51480;2000;6399;158830;94056;340602;347487;9754;139760;2158;59272;139378;728343;3028;10495;3897;139599;57692;54967;23096;114928;9737;92552;53344;54521;11152;1821;79135;1069;4515;100133053;7547;4943;10012…
CV660573	X	2709057	154929250	Gain	M	NA	11371	0.99	152220	CA	Pathogenic	clinically_significant	152220194	ZCCHC13;ZDHHC15;NYX;MIR6086;HTATSF1;ZCCHC16;ZCCHC12;ZCCHC18;CT47A6;GPM6B;DUSP21;MORF4L2-AS1;MIR450B;DLG3;TKTL1;NR0B1;TAZ;MIR892A;LINC01496;NHS-AS1;SRPK3;MIR374C;MIR374B;ABCD1;OFD1;MIR892C;SLC38A5;ARHGEF9-IT1;SLITRK4;SLC6A8;SLITRK2;TFE3;ZNF41;MIR890;DNASE1L1;GK;FTH1P18;RAB40A;GATA1;AKAP4;OR13H1;LINC00630;ZNF674;PRRG1;VCX2;ELF4;PHKA2-AS1;TRAPPC2;CXorf65;SYAP1;CXorf67;CXorf66;STARD8;GPR119;MIR19B2;A…	389874;158866;60506;102466519;27336;340595;170261;644353;728062;2824;63904;340544;100126302;1741;8277;190;6901;100126342;102723426;100873920;26576;100500807;100126317;215;8481;102466721;92745;100874355;139065;6535;84631;7030;7592;100126303;1774;2710;441490;142684;2623;8852;347468;100287765;641339;5638;51480;2000;100132163;6399;158830;94056;340602;347487;9754;139760;406981;59272;101928469;139378;7…	ZCCHC13;ZDHHC15;NYX;MIR6086;HTATSF1;ZCCHC16;ZCCHC12;ZCCHC18;CT47A6;GPM6B;DUSP21;MORF4L2-AS1;MIR450B;DLG3;TKTL1;NR0B1;TAZ;MIR892A;LINC01496;NHS-AS1;SRPK3;MIR374C;MIR374B;ABCD1;OFD1;MIR892C;SLC38A5;ARHGEF9-IT1;SLITRK4;SLC6A8;SLITRK2;TFE3;ZNF41;MIR890;DNASE1L1;GK;FTH1P18;RAB40A;GATA1;AKAP4;OR13H1;LINC00630;ZNF674;PRRG1;VCX2;ELF4;PHKA2-AS1;TRAPPC2;CXorf65;SYAP1;CXorf67;CXorf66;STARD8;GPR119;MIR19B2;A…	389874;158866;60506;102466519;27336;340595;170261;644353;728062;2824;63904;340544;100126302;1741;8277;190;6901;100126342;102723426;100873920;26576;100500807;100126317;215;8481;102466721;92745;100874355;139065;6535;84631;7030;7592;100126303;1774;2710;441490;142684;2623;8852;347468;100287765;641339;5638;51480;2000;100132163;6399;158830;94056;340602;347487;9754;139760;406981;59272;101928469;139378;7…	ZCCHC13;ZDHHC15;NYX;HTATSF1;ZCCHC16;ZCCHC12;ZCCHC18;CT47A6;GPM6B;DUSP21;DLG3;TKTL1;NR0B1;TAZ;RENBP;SRPK3;ABCD1;OFD1;IRAK1;SLC38A5;ZMYM3;SLITRK4;SLC6A8;SLITRK2;TFE3;ZNF41;GK;FTH1P18;RAB40A;GATA1;AKAP4;OR13H1;ZNF674;PRRG1;VCX2;ELF4;TRAPPC2;CXorf65;SYAP1;CXorf67;CXorf66;STARD8;GPR119;F9;ACE2;GPR112;NXF2B;HSD17B10;ENOX2;L1CAM;MAGEE2;MAGEE1;CT55;IQSEC2;GPRASP2;GPRASP1;ATXN3L;CHIC1;WDR44;WDR45;DRP2;APO…	389874;158866;60506;27336;340595;170261;644353;728062;2824;63904;1741;8277;190;6901;5973;26576;215;8481;3654;92745;9203;139065;6535;84631;7030;7592;2710;441490;142684;2623;8852;347468;641339;5638;51480;2000;6399;158830;94056;340602;347487;9754;139760;2158;59272;139378;728343;3028;10495;3897;139599;57692;54967;23096;114928;9737;92552;53344;54521;11152;1821;79135;1069;4515;100133053;7547;4943;10012…
CV661587	X	61115	155226044	Gain	M	NA	12484	0.96	155165	CA	Pathogenic	clinically_significant	155164930	ZCCHC13;ZDHHC15;NYX;MIR6086;HTATSF1;ZCCHC16;ZCCHC12;ZCCHC18;MIR6089;CT47A6;GPM6B;DUSP21;MORF4L2-AS1;MIR450B;DLG3;TKTL1;NR0B1;TAZ;MIR892A;LINC01496;NHS-AS1;SRPK3;MIR374C;MIR374B;ABCD1;OFD1;MIR892C;SLC38A5;ARHGEF9-IT1;SLITRK4;SLC6A8;SLITRK2;TFE3;ZNF41;MIR890;DNASE1L1;GK;FTH1P18;RAB40A;GATA1;AKAP4;OR13H1;LINC00630;ZNF674;PRRG1;VCX2;ELF4;PHKA2-AS1;TRAPPC2;CXorf65;SYAP1;CXorf67;CXorf66;STARD8;GPR119;M…	389874;158866;60506;102466519;27336;340595;170261;644353;102464837;728062;2824;63904;340544;100126302;1741;8277;190;6901;100126342;102723426;100873920;26576;100500807;100126317;215;8481;102466721;92745;100874355;139065;6535;84631;7030;7592;100126303;1774;2710;441490;142684;2623;8852;347468;100287765;641339;5638;51480;2000;100132163;6399;158830;94056;340602;347487;9754;139760;406981;59272;10192846…	ZCCHC13;ZDHHC15;NYX;MIR6086;HTATSF1;ZCCHC16;ZCCHC12;ZCCHC18;MIR6089;CT47A6;GPM6B;DUSP21;MORF4L2-AS1;MIR450B;DLG3;TKTL1;NR0B1;TAZ;MIR892A;LINC01496;NHS-AS1;SRPK3;MIR374C;MIR374B;ABCD1;OFD1;MIR892C;SLC38A5;ARHGEF9-IT1;SLITRK4;SLC6A8;SLITRK2;TFE3;ZNF41;MIR890;DNASE1L1;GK;FTH1P18;RAB40A;GATA1;AKAP4;OR13H1;LINC00630;ZNF674;PRRG1;VCX2;ELF4;PHKA2-AS1;TRAPPC2;CXorf65;SYAP1;CXorf67;CXorf66;STARD8;GPR119;M…	389874;158866;60506;102466519;27336;340595;170261;644353;102464837;728062;2824;63904;340544;100126302;1741;8277;190;6901;100126342;102723426;100873920;26576;100500807;100126317;215;8481;102466721;92745;100874355;139065;6535;84631;7030;7592;100126303;1774;2710;441490;142684;2623;8852;347468;100287765;641339;5638;51480;2000;100132163;6399;158830;94056;340602;347487;9754;139760;406981;59272;10192846…	ZCCHC13;ZDHHC15;NYX;HTATSF1;ZCCHC16;ZCCHC12;ZCCHC18;CT47A6;GPM6B;DUSP21;DLG3;TKTL1;NR0B1;TAZ;RENBP;SRPK3;ABCD1;OFD1;IRAK1;SLC38A5;ZMYM3;SLITRK4;SLC6A8;SLITRK2;TFE3;ZNF41;GK;FTH1P18;RAB40A;GATA1;AKAP4;OR13H1;ZNF674;PRRG1;VCX2;ELF4;TRAPPC2;CXorf65;SYAP1;CXorf67;CXorf66;STARD8;GPR119;F9;ACE2;GPR112;NXF2B;HSD17B10;ENOX2;L1CAM;MAGEE2;MAGEE1;CT55;IQSEC2;GPRASP2;GPRASP1;ATXN3L;CHIC1;WDR44;WDR45;DRP2;APO…	389874;158866;60506;27336;340595;170261;644353;728062;2824;63904;1741;8277;190;6901;5973;26576;215;8481;3654;92745;9203;139065;6535;84631;7030;7592;2710;441490;142684;2623;8852;347468;641339;5638;51480;2000;6399;158830;94056;340602;347487;9754;139760;2158;59272;139378;728343;3028;10495;3897;139599;57692;54967;23096;114928;9737;92552;53344;54521;11152;1821;79135;1069;4515;100133053;7547;4943;10012…

## Sheet: Path Duplication CNVs Females
Supplementary Table 3b: Pathogenic duplication CNVs of female NDD and CA patients involving constraint overlapped genes on the X-chromosome
#Sample ID	Chromosome	Start	Stop	Gain/Loss	Gender	Phenotype	# Probes	Mean Log Ratio	Size	Broad Phenotype	comp_classification	jim's revision	size	Genes	Gene_ids	Gene_Exons	Gene_Exon_ids	Gene_CDS	Gene_CDS_ids
CV650912	X	94042885	155257104	Gain	F	NA	4872	0.58	61214.2	CA	Pathogenic	clinically_significant	61214220	ZCCHC12;HTATSF1;ZCCHC18;OR13H1;L1CAM;MORF4L2-AS1;MIR450B;ZCCHC16;TKTL1;TAZ;MIR320D2;ABCD1;BRS3;IRAK1;SLITRK4;SLITRK2;HTR2C;DIAPH2;MIR890;RAB40A;LINC00632;LINC00633;LINC00630;FIRRE;CXorf66;GPR119;F9;GPR112;NXF2B;ENOX2;PLS3-AS1;TDGF1P3;CT55;CD99L2;GPRASP2;GPRASP1;WDR44;DRP2;CETN2;MTCP1;CXorf51B;ZIC3;CXorf51A;FUNDC2;ARL13A;GUCY2F;DNASE1L1;BRCC3;COL4A6;COL4A5;FAM199X;GDI1;ZDHHC9;GABRQ;PSMD10;RIPPLY1;…	170261;27336;644353;347468;3897;340544;100126302;340595;8277;6901;100302169;215;680;3654;139065;84631;3358;1730;100126303;142684;286411;100129515;100287765;286467;347487;139760;2158;139378;728343;10495;101927352;6998;54967;83692;114928;9737;54521;1821;1069;4515;100133053;7547;100129239;65991;392509;2986;1774;79184;1288;1287;139231;2664;51114;55879;5716;92129;406899;2564;2316;340542;959;2717;15852…	ZCCHC12;HTATSF1;ZCCHC18;OR13H1;L1CAM;MORF4L2-AS1;MIR450B;ZCCHC16;TKTL1;TAZ;MIR320D2;ABCD1;BRS3;IRAK1;SLITRK4;SLITRK2;HTR2C;DIAPH2;MIR890;RAB40A;LINC00632;LINC00633;LINC00630;FIRRE;CXorf66;GPR119;F9;GPR112;NXF2B;ENOX2;PLS3-AS1;TDGF1P3;CT55;CD99L2;GPRASP2;GPRASP1;WDR44;DRP2;CETN2;MTCP1;CXorf51B;ZIC3;CXorf51A;FUNDC2;ARL13A;GUCY2F;DNASE1L1;BRCC3;COL4A6;COL4A5;FAM199X;GDI1;ZDHHC9;GABRQ;PSMD10;RIPPLY1;…	170261;27336;644353;347468;3897;340544;100126302;340595;8277;6901;100302169;215;680;3654;139065;84631;3358;1730;100126303;142684;286411;100129515;100287765;286467;347487;139760;2158;139378;728343;10495;101927352;6998;54967;83692;114928;9737;54521;1821;1069;4515;100133053;7547;100129239;65991;392509;2986;1774;79184;1288;1287;139231;2664;51114;55879;5716;92129;406899;2564;2316;340542;959;2717;15852…	ZCCHC12;ZCCHC16;ZCCHC18;OR13H1;L1CAM;TKTL1;TAZ;ABCD1;BRS3;IRAK1;SLITRK4;SLITRK2;HTR2C;DIAPH2;RAB40A;PRRG3;CXorf66;GPR119;GPR112;NXF2B;ENOX2;CT55;CD99L2;GPRASP2;GPRASP1;WDR44;DRP2;CETN2;MTCP1;CXorf51B;ZIC3;CXorf51A;FUNDC2;ARL13A;GUCY2F;DNASE1L1;BRCC3;COL4A6;COL4A5;FAM199X;GDI1;ZDHHC9;GABRQ;PSMD10;RIPPLY1;GABRE;FLNA;BEX5;CD40LG;GLA;FMR1NB;SMARCA1;XIAP;PLP1;LHFPL1;ARMCX5-GPRASP2;SLC25A53;TMEM257;BHL…	170261;340595;644353;347468;3897;8277;6901;215;680;3654;139065;84631;3358;1730;142684;79057;347487;139760;139378;728343;10495;54967;83692;114928;9737;54521;1821;1069;4515;100133053;7547;100129239;65991;392509;2986;1774;79184;1288;1287;139231;2664;51114;55879;5716;92129;2564;2316;340542;959;2717;158521;6594;331;5354;340596;100528062;401612;9142;80823;79836;1641;4204;91851;84443;79868;26576;9363;21…
CV651727	X	8144095	155257104	Gain	F	NA	11529	0.46	147113	NDD	Pathogenic	clinically_significant	147113010	ZCCHC13;ZDHHC15;NYX;MIR6086;HTATSF1;ZCCHC16;ZCCHC12;ZCCHC18;OR13H1;GPM6B;DUSP21;MORF4L2-AS1;MIR450B;DLG3;TKTL1;NR0B1;TAZ;MIR892A;LINC01496;NHS-AS1;SRPK3;MIR374C;MIR374B;ABCD1;OFD1;MIR892C;SLC38A5;ARHGEF9-IT1;SLITRK4;SLC6A8;SLITRK2;TFE3;ZNF41;MIR890;GK;FTH1P18;RAB40A;GATA1;AKAP4;LINC00633;LINC00630;ZNF674;PRRG1;FIRRE;ELF4;PHKA2-AS1;TRAPPC2;CXorf65;SYAP1;CXorf67;CXorf66;STARD8;GPR119;MIR19B2;ACE2;M…	389874;158866;60506;102466519;27336;340595;170261;644353;347468;2824;63904;340544;100126302;1741;8277;190;6901;100126342;102723426;100873920;26576;100500807;100126317;215;8481;102466721;92745;100874355;139065;6535;84631;7030;7592;100126303;2710;441490;142684;2623;8852;100129515;100287765;641339;5638;286467;2000;100132163;6399;158830;94056;340602;347487;9754;139760;406981;59272;101928469;139378;72…	ZCCHC13;ZDHHC15;NYX;MIR6086;HTATSF1;ZCCHC16;ZCCHC12;ZCCHC18;OR13H1;GPM6B;DUSP21;MORF4L2-AS1;MIR450B;DLG3;TKTL1;NR0B1;TAZ;MIR892A;LINC01496;NHS-AS1;SRPK3;MIR374C;MIR374B;ABCD1;OFD1;MIR892C;SLC38A5;ARHGEF9-IT1;SLITRK4;SLC6A8;SLITRK2;TFE3;ZNF41;MIR890;GK;FTH1P18;RAB40A;GATA1;AKAP4;LINC00633;LINC00630;ZNF674;PRRG1;FIRRE;ELF4;PHKA2-AS1;TRAPPC2;CXorf65;SYAP1;CXorf67;CXorf66;STARD8;GPR119;MIR19B2;ACE2;M…	389874;158866;60506;102466519;27336;340595;170261;644353;347468;2824;63904;340544;100126302;1741;8277;190;6901;100126342;102723426;100873920;26576;100500807;100126317;215;8481;102466721;92745;100874355;139065;6535;84631;7030;7592;100126303;2710;441490;142684;2623;8852;100129515;100287765;641339;5638;286467;2000;100132163;6399;158830;94056;340602;347487;9754;139760;406981;59272;101928469;139378;72…	ZCCHC13;ZDHHC15;NYX;HTATSF1;ZCCHC16;ZCCHC12;ZCCHC18;OR13H1;GPM6B;DUSP21;DLG3;TKTL1;NR0B1;TAZ;RENBP;SRPK3;ABCD1;OFD1;IRAK1;SLC38A5;ZMYM3;SLITRK4;SLC6A8;SLITRK2;TFE3;ZNF41;GK;FTH1P18;RAB40A;GATA1;AKAP4;ZNF674;PRRG1;PRRG3;ELF4;TRAPPC2;CXorf65;SYAP1;CXorf67;CXorf66;STARD8;GPR119;F9;ACE2;GPR112;NXF2B;HSD17B10;ENOX2;L1CAM;MAGEE2;MAGEE1;CT55;IQSEC2;GPRASP2;GPRASP1;ATXN3L;CHIC1;WDR44;WDR45;DRP2;APOO;CETN…	389874;158866;60506;27336;340595;170261;644353;347468;2824;63904;1741;8277;190;6901;5973;26576;215;8481;3654;92745;9203;139065;6535;84631;7030;7592;2710;441490;142684;2623;8852;641339;5638;79057;2000;6399;158830;94056;340602;347487;9754;139760;2158;59272;139378;728343;3028;10495;3897;139599;57692;54967;23096;114928;9737;92552;53344;54521;11152;1821;79135;1069;4515;100133053;7547;4943;100129239;65…
CV652504	X	213397	155226044	Gain	F	NA	11897	0.4	155013	NDD	Pathogenic	clinically_significant	155012648	ZCCHC13;ZDHHC15;NYX;MIR6086;HTATSF1;ZCCHC16;ZCCHC12;ZCCHC18;MIR6089;CT47A6;GPM6B;DUSP21;MORF4L2-AS1;MIR450B;DLG3;TKTL1;NR0B1;TAZ;MIR892A;LINC01496;NHS-AS1;SRPK3;MIR374C;MIR374B;ABCD1;OFD1;MIR892C;SLC38A5;ARHGEF9-IT1;SLITRK4;SLC6A8;SLITRK2;TFE3;ZNF41;MIR890;DNASE1L1;GK;FTH1P18;RAB40A;GATA1;AKAP4;OR13H1;LINC00630;ZNF674;PRRG1;VCX2;ELF4;PHKA2-AS1;TRAPPC2;CXorf65;SYAP1;CXorf67;CXorf66;STARD8;GPR119;M…	389874;158866;60506;102466519;27336;340595;170261;644353;102464837;728062;2824;63904;340544;100126302;1741;8277;190;6901;100126342;102723426;100873920;26576;100500807;100126317;215;8481;102466721;92745;100874355;139065;6535;84631;7030;7592;100126303;1774;2710;441490;142684;2623;8852;347468;100287765;641339;5638;51480;2000;100132163;6399;158830;94056;340602;347487;9754;139760;406981;59272;10192846…	ZCCHC13;ZDHHC15;NYX;MIR6086;HTATSF1;ZCCHC16;ZCCHC12;ZCCHC18;MIR6089;CT47A6;GPM6B;DUSP21;MORF4L2-AS1;MIR450B;DLG3;TKTL1;NR0B1;TAZ;MIR892A;LINC01496;NHS-AS1;SRPK3;MIR374C;MIR374B;ABCD1;OFD1;MIR892C;SLC38A5;ARHGEF9-IT1;SLITRK4;SLC6A8;SLITRK2;TFE3;ZNF41;MIR890;DNASE1L1;GK;FTH1P18;RAB40A;GATA1;AKAP4;OR13H1;LINC00630;ZNF674;PRRG1;VCX2;ELF4;PHKA2-AS1;TRAPPC2;CXorf65;SYAP1;CXorf67;CXorf66;STARD8;GPR119;M…	389874;158866;60506;102466519;27336;340595;170261;644353;102464837;728062;2824;63904;340544;100126302;1741;8277;190;6901;100126342;102723426;100873920;26576;100500807;100126317;215;8481;102466721;92745;100874355;139065;6535;84631;7030;7592;100126303;1774;2710;441490;142684;2623;8852;347468;100287765;641339;5638;51480;2000;100132163;6399;158830;94056;340602;347487;9754;139760;406981;59272;10192846…	ZCCHC13;ZDHHC15;NYX;HTATSF1;ZCCHC16;ZCCHC12;ZCCHC18;CT47A6;GPM6B;DUSP21;DLG3;TKTL1;NR0B1;TAZ;RENBP;SRPK3;ABCD1;OFD1;IRAK1;SLC38A5;ZMYM3;SLITRK4;SLC6A8;SLITRK2;TFE3;ZNF41;GK;FTH1P18;RAB40A;GATA1;AKAP4;OR13H1;ZNF674;PRRG1;VCX2;ELF4;TRAPPC2;CXorf65;SYAP1;CXorf67;CXorf66;STARD8;GPR119;F9;ACE2;GPR112;NXF2B;HSD17B10;ENOX2;L1CAM;MAGEE2;MAGEE1;CT55;IQSEC2;GPRASP2;GPRASP1;ATXN3L;CHIC1;WDR44;WDR45;DRP2;APO…	389874;158866;60506;27336;340595;170261;644353;728062;2824;63904;1741;8277;190;6901;5973;26576;215;8481;3654;92745;9203;139065;6535;84631;7030;7592;2710;441490;142684;2623;8852;347468;641339;5638;51480;2000;6399;158830;94056;340602;347487;9754;139760;2158;59272;139378;728343;3028;10495;3897;139599;57692;54967;23096;114928;9737;92552;53344;54521;11152;1821;79135;1069;4515;100133053;7547;4943;10012…
CV661496	X	153576915	153820242	Gain	F	NA	133	0.45	243.328	CA	Pathogenic	clinically_significant	243328	EMD;LOC158960;LAGE3;FAM3A;UBL4A;IKBKG;SLC10A3;FAM50A;ATP6AP1;TAZ;CTAG1A;CTAG1B;DNASE1L1;FAM223B;FAM223A;GDI1;SNORA70;MIR6858;PLXNA3;G6PD;RPL10;FLNA	2010;158960;8270;60343;8266;8517;8273;9130;537;6901;246100;1485;1774;286967;100132967;2664;26778;102465517;55558;2539;6134;2316	EMD;LOC158960;LAGE3;FAM3A;UBL4A;IKBKG;SLC10A3;FAM50A;ATP6AP1;TAZ;CTAG1A;CTAG1B;DNASE1L1;FAM223B;FAM223A;GDI1;SNORA70;MIR6858;PLXNA3;G6PD;RPL10;FLNA	2010;158960;8270;60343;8266;8517;8273;9130;537;6901;246100;1485;1774;286967;100132967;2664;26778;102465517;55558;2539;6134;2316	SLC10A3;EMD;G6PD;FAM50A;LAGE3;PLXNA3;DNASE1L1;UBL4A;ATP6AP1;TAZ;RPL10;IKBKG;FAM3A;FLNA;GDI1;CTAG1A;CTAG1B	8273;2010;2539;9130;8270;55558;1774;8266;537;6901;6134;8517;60343;2316;2664;246100;1485

## Sheet: VUS Duplication CNVs Males
Supplementary Table 3c: VUS duplication CNVs of male NDD and CA patients involving constraint overlapped genes on the X-chromosome
#Sample ID	Chromosome	Start	Stop	Gain/Loss	Gender	Phenotype	# Probes	Mean Log Ratio	Size	Broad Phenotype	comp_classification	jim's revision	size	Genes	Gene_ids	Gene_Exons	Gene_Exon_ids	Gene_CDS	Gene_CDS_ids
CV640111	X	72756653	72784367	Gain	M	NA	100	0.56	27.715	NDD	vus	vus	27715	MAP2K4P1;CHIC1	139201;53344	MAP2K4P1;CHIC1	139201;53344	CHIC1	53344
CV640601	X	77268954	77286834	Gain	M	NA	100	0.8	17.881	CA	vus	vus	17881	ATP7A	538	ATP7A	538	ATP7A	538
CV640948	X	110427590	110939714	Gain	M	NA	100	0.97	512.125	CA	vus	vus	512125	LINC00890;RNU6-28P;CAPN6;DCX;ALG13;PAK3	401613;100873756;827;1641;79868;5063	LINC00890;RNU6-28P;CAPN6;DCX;ALG13;PAK3	401613;100873756;827;1641;79868;5063	CAPN6;ALG13;DCX;PAK3	827;79868;1641;5063
CV641680	X	63394687	63481740	Gain	M	NA	100	0.34	87.054	NDD	vus	vus	87054	AMER1;ASB12	139285;142689	AMER1;ASB12	139285;142689	AMER1;ASB12	139285;142689
CV650257	X	44927657	45331498	Gain	M	NA	100	1.05	403.842	CA	vus	vus	403842	CXorf36;KDM6A	79742;7403	CXorf36;KDM6A	79742;7403	CXorf36;KDM6A	79742;7403
CV650341	X	63394687	63481740	Gain	M	NA	100	0.46	87.054	CA	vus	vus	87054	AMER1;ASB12	139285;142689	AMER1;ASB12	139285;142689	AMER1;ASB12	139285;142689
CV650465	X	44821743	45023358	Gain	M	NA	100	1.06	201.616	NDD	vus	vus	201616	CXorf36;KDM6A	79742;7403	CXorf36;KDM6A	79742;7403	CXorf36;KDM6A	79742;7403
CV650490	X	44927657	45339931	Gain	M	NA	100	1.08	412.275	NDD	vus	vus	412275	CXorf36;KDM6A	79742;7403	CXorf36;KDM6A	79742;7403	CXorf36;KDM6A	79742;7403
CV650622	X	154212808	154562307	Gain	M	NA	100	1.06	349.5	NDD	vus	vus	349500	FUNDC2;CLIC2;VBP1;F8;BRCC3;MTCP1;CMC4;RAB39B	65991;1193;7411;2157;79184;4515;100272147;116442	FUNDC2;CLIC2;VBP1;F8;BRCC3;MTCP1;CMC4;RAB39B	65991;1193;7411;2157;79184;4515;100272147;116442	FUNDC2;CLIC2;VBP1;F8;BRCC3;MTCP1;CMC4;RAB39B	65991;1193;7411;2157;79184;4515;100272147;116442
CV650809	X	63394687	63429445	Gain	M	NA	100	0.58	34.759	CA	vus	vus	34759	AMER1	139285	AMER1	139285	AMER1	139285
CV651141	X	32407760	32422913	Gain	M	NA	3	0.51	15.154	CA	vus	vus	15154	DMD	1756	DMD	1756	DMD	1756
CV651352	X	40496375	40626328	Gain	M	NA	8	0.95	129.954	NDD	vus	vus	129954	MED14OS;CXorf38;MED14	100873985;159013;9282	MED14OS;CXorf38;MED14	100873985;159013;9282	MED14OS;CXorf38;MED14	100873985;159013;9282
CV660109	X	122602859	122716843	Gain	M	NA	11	1.2	113.985	CA	vus	vus	113985	GRIA3	2892	GRIA3	2892	GRIA3	2892

## Sheet: VUS Duplication CNVs Females
Supplementary Table 3d: VUS duplication CNVs of female NDD and CA patients involving constraint overlapped genes on the X-chromosome
#Sample ID	Chromosome	Start	Stop	Gain/Loss	Gender	Phenotype	# Probes	Mean Log Ratio	Size	Broad Phenotype	comp_classification	jim's revision	size	Genes	Gene_ids	Gene_Exons	Gene_Exon_ids	Gene_CDS	Gene_CDS_ids
CV640972	X	41427891	41683132	Gain	F	NA	100	0.55	255.242	CA	vus	vus	255242	GPR82;GPR34;CASK	27197;2857;8573	GPR82;GPR34;CASK	27197;2857;8573	GPR82;GPR34;CASK	27197;2857;8573
CV650446	X	13123302	13792232	Gain	F	NA	100	0.57	668.931	NDD	vus	vus	668931	RAB9A;ATXN3L;MIR6086;LINC01203;OFD1;EGFL6;TRAPPC2;GPM6B;GS1-600G8;TCEANC	9367;92552;102466519;100133123;8481;25975;6399;2824;100093698;170082	RAB9A;ATXN3L;MIR6086;LINC01203;OFD1;EGFL6;TRAPPC2;GPM6B;TCEANC;GS1-600G8.3	9367;92552;102466519;100133123;8481;25975;6399;2824;170082;100093698	RAB9A;ATXN3L;TRAPPC2;EGFL6;GPM6B;TCEANC;OFD1	9367;92552;6399;25975;2824;170082;8481
CV660055	X	13849836	14194245	Gain	F	NA	20	0.62	344.41	CA	vus	vus	344410	GEMIN8;GPM6B	54960;2824	GEMIN8;GPM6B	54960;2824	GEMIN8;GPM6B	54960;2824
CV660582	X	41691344	44187324	Gain	F	NA	204	0.57	2495.98	CA	vus	vus	2495981	LOC101927501;PPP1R2P9;CASK;MAOB;MAOA;EFHC2;NDP	101927501;80316;8573;4129;4128;80258;4693	LOC101927501;PPP1R2P9;CASK;MAOB;MAOA;EFHC2;NDP	101927501;80316;8573;4129;4128;80258;4693	MAOB;MAOA;EFHC2;CASK;NDP	4129;4128;80258;8573;4693
