# Supplementary material for: Overlapping pathogenic de novo CNVs in neurodevelopmental disorders and congenital anomalies impacting constraint genes regulating early development
Source: Hum Genet. 2022 Nov 16;142(8):1201–13. doi: 10.1007/s00439-022-02482-5 (PMC10449996; doi:10.1007/s00439-022-02482-5)
Supplement: Supplementary file 13 — Suppl. Table 4: Description of variants reported in DECIPHER of candidate genes EHMT1, FAM189A1, and FSTL5. a Description of variants reported in DECIPHER of candidate gene EHMT1. Locations were in GRCh38 and converted to hg19. b Description of variants reported in DECIPHER of candidate gene FAM189A1. c Description of variants reported in DECIPHER of candidate gene FSTL5 (XLSX 19 KB) [file 439_2022_2482_MOESM13_ESM.xlsx]

## Sheet: EHMT1 Variants
Supplementary Table 4a: Description of variants reported in DECIPHER of candidate gene EHMT1
DECIPHER Patient	Sex	Variant	Location	Size	Genotype	Inheritance / Genotype	Pathogenicity / Contribution	Phenotype(s)	Broad Phenotype
258322	46XY	CTG>C	9:137811607-137811609	-2 bp	Heterozygous	De novo	Pathogenic	Abnormal facial shape, Eczema, Generalized hypotonia, Global developmental delay, Joint hypermobility, Polyhydramnios	NDD + CA
258324	46XY	C>G	9:137834346-137834346	SNV	Heterozygous	De novo	Pathogenic	Abnormal social behavior, Brachycephaly, Cognitive impairment, Delayed speech and language development, Enlarged tonsils, Gastroesophageal reflux, Happy demeanor, Hypoplastic toenails, Intellectual disability, severe, Moderate conductive hearing impairment, Premature birth following premature rupture of fetal membranes, Pyloric stenosis, Supernumerary nipple, Truncal obesity	NDD + CA
259032	46XX	G>A	9:137717183-137717183	SNV	Heterozygous	De novo	Pathogenic	Cognitive impairment	NDD
261165	46XX	CA>C	9:137744004-137744005	-1 bp	Heterozygous	De novo	Pathogenic	Cortical dysplasia, Malar flattening, Prominent nasal bridge, Sleep disturbance, Wide mouth, Widely spaced teeth	CA only
261492	46XX	TC>T	9:137717112-137717113	-1 bp	Heterozygous	De novo	Pathogenic	Ataxia, Brachycephaly, Delayed speech and language development, Depressed nasal bridge, Epicanthus, Generalized non-motor (absence) seizure, Global developmental delay, Hypermetropia, Hypertelorism, Intellectual disability, mild, Malar flattening, Movement abnormality of the tongue, Plagiocephaly, Postnatal microcephaly, Synophrys, Thick eyebrow, Tongue fasciculations, Umbilical hernia	NDD + CA
262813	46XY	G>T	9:137716832-137716832	SNV	Heterozygous	Unknown	Pathogenic	Brachycephaly, Global developmental delay, Large earlobe, Pectus excavatum, Prominent umbilicus	NDD + CA
263844	46XY	C>T	9:137790891-137790891	SNV	Heterozygous	De novo	Pathogenic	Coarse facial features, Delayed speech and language development, Epicanthus, Global developmental delay, Mild conductive hearing impairment, Recurrent hand flapping	NDD + CA
265109	46XY	AC>A	9:137818116-137818117	-1 bp	Heterozygous	De novo	Pathogenic	Camptodactyly of 2nd-5th fingers, Hypoplasia of dental enamel, Intellectual disability, Polymicrogyria, Scoliosis, Seizure, Striae distensae, Varicose veins	NDD + CA
266599	46XY	TC>T	9:137762768-137762769	-1 bp	Heterozygous	De novo	Pathogenic	Abnormality of secondary sexual hair, Autism, Choreoathetosis, Intellectual disability, Low anterior hairline, Self-mutilation	NDD + CA
268121	46XY	C>CA	9:137716995-137716995	+1 bp	Heterozygous	Unknown	Pathogenic	Autism, Broad nasal tip, Bruxism, Hypoplasia of teeth, Inguinal hernia, Intellectual disability, severe, Thick upper lip vermilion, Umbilical hernia	NDD + CA
270822	46XX	G>A	9:137815998-137815998	SNV	Heterozygous	De novo	Pathogenic	Broad-based gait, Constipation, Mandibular prognathia, Periventricular leukomalacia, Seizure, Severe global developmental delay, Thoracolumbar scoliosis, Triangular face, Umbilical hernia, Wide mouth, Widely spaced teeth	NDD + CA
274453	46XY	GA>TT	9:137743411-137743412	MNV	Heterozygous	De novo	Pathogenic	Delayed gross motor development, Delayed speech and language development, Drooling, Dysphagia, Elevated alkaline phosphatase of hepatic origin, Infantile axial hypotonia, Malar flattening, Moderate global developmental delay, Recurrent pneumonia	NDD + CA
278970	46XX	CTCTT>C	9:137813007-137813011	-4 bp	Heterozygous	De novo	Pathogenic	Hypermetropia, Intellectual disability, moderate, Joint hypermobility, Microcephaly, Preauricular pit, Pulmonic stenosis, Secundum atrial septal defect, Umbilical hernia	NDD + CA (CHD)
279434	46XY	T>G	9:137717184-137717184	SNV	Heterozygous	Unknown	Pathogenic	Abnormal facial shape, Global developmental delay, Muscular hypotonia, Nail dysplasia, Scoliosis, Specific learning disability, Supernumerary nipple	NDD + CA
279847	46XX	C>T	9:137811578-137811578	SNV	Heterozygous	Paternally inherited	Pathogenic	Cognitive impairment, Flat occiput, Frontal hirsutism, Proptosis, Synophrys, Upslanted palpebral fissure	NDD + CA
280056	46XX	CTCTCT>C	9:137814419-137814424	-5 bp	Heterozygous	De novo	Pathogenic	Chronic constipation, Generalized hypotonia, Joint laxity, Severe global developmental delay	NDD + CA
280258	46XY	Deletion	9:137808922-137822008	13.09 kb	Heterozygous	De novo	Pathogenic	Accelerated skeletal maturation, Autistic behavior, Inguinal hernia, Moderate global developmental delay, Sandal gap, Supernumerary nipple	NDD + CA
281895	46XY	G>A	9:137782365-137782365	SNV	Heterozygous	De novo	Pathogenic	Abnormal facial shape, Global developmental delay, Nasal speech, Seizure	NDD + CA
306035	46XX	CCT>C	9:137813421-137813423	-2 bp	Heterozygous	De novo	Pathogenic	Muscular hypotonia, Severe global developmental delay	NDD
307383	46XY	C>T	9:137818100-137818100	SNV	Heterozygous	Unknown	Pathogenic	Abnormal corpus callosum morphology, Broad finger, Depressed nasal bridge, Hypoplasia of teeth, Inguinal hernia, Microcephaly, Severe global developmental delay, Thick lower lip vermilion	NDD + CA
322036	46XY	G>C	9:137834385-137834385	SNV	Heterozygous	De novo	Pathogenic	Gastroesophageal reflux, Global developmental delay, Plagiocephaly, Recurrent hand flapping, Stereotypical body rocking, Wide mouth	NDD + CA
383652	46XX	C>T	9:137790891-137790891	SNV	Heterozygous	De novo	Pathogenic	Abnormality of the pinna, Anteverted nares, Brachycephaly, Depressed nasal bridge, Global developmental delay, Glue ear, High hypermetropia, Long eyelashes, Long philtrum, Muscular hypotonia, Neonatal hypoglycemia, Neonatal respiratory distress, Plagiocephaly, Progressive microcephaly, Short nose, Sleep disturbance, Stereotypy, Synophrys, Thin upper lip vermilion	NDD + CA
260417	46XX	TC>T	9:137744052-137744053	-1 bp	Heterozygous	De novo	Likely pathogenic	Abnormality iris morphology, Epicanthus, Hypertelorism, Irregularly spaced teeth, Microcephaly, Short neck, Single transverse palmar crease, Sleep disturbance, Smooth philtrum	CA only
264463	46XY	GC>G	9:137717151-137717152	-1 bp	Heterozygous	Unknown	Likely pathogenic	Brachycephaly, Bruising susceptibility, Cupped ear, Microcephaly, Short distal phalanx of finger, Specific learning disability	NDD + CA
270426	46XY	C>CT	9:137818118-137818118	+1 bp	Heterozygous	De novo	Likely pathogenic	Almond-shaped palpebral fissure, Malar flattening, Overfolded helix, Plagiocephaly, Premature birth	CA only
270428	46XY	C>CT	9:137818118-137818118	+1 bp	Heterozygous	De novo	Likely pathogenic	Almond-shaped palpebral fissure, Malar flattening, Overfolded helix, Plagiocephaly, Premature birth	CA only
274606	46XY	GA>TT	9:137743411-137743412	MNV	Heterozygous	De novo	Likely pathogenic	Abnormality of earlobe, Brachydactyly, Cryptorchidism, Delayed eruption of teeth, Global developmental delay, Hypoplastic fifth toenail, Inguinal hernia, Widely spaced primary teeth	NDD + CA
277549	46XY	Deletion	9:137775065-137782613	7.55 kb	Heterozygous	De novo	Likely pathogenic	Central hypotonia, Gastroesophageal reflux, Gastrostomy tube feeding in infancy, Mild conductive hearing impairment, Pulmonary artery stenosis, Pulmonic stenosis, Severe global developmental delay	NDD + CA (CHD)
281989	46XX	C>T	9:137743472-137743472	SNV	Heterozygous	Unknown	Likely pathogenic	Absent speech, Anteverted nares, Depressed nasal bridge, Gait imbalance, Glabellar hemangioma, Global developmental delay, Hypertelorism, Long palpebral fissure, Low-set, posteriorly rotated ears, Microcephaly, Polyhydramnios, Pulmonic stenosis, Sandal gap, Secundum atrial septal defect, Short columella, Sparse scalp hair, Thick lower lip vermilion, Thick upper lip vermilion, Umbilical hernia	NDD + CA (CHD)
291606	46XY	GC>G	9:137813133-137813134	-1 bp	Heterozygous	De novo	Likely pathogenic	Cryptorchidism, Natal tooth, Neurodevelopmental abnormality, Short toe, Tapered finger, Thick eyebrow	NDD + CA
294217	46XY	G>C	9:137814453-137814453	SNV	Heterozygous	De novo	Likely pathogenic	Depressed nasal bridge, Global developmental delay, Horizontal eyebrow, Iris hypopigmentation, Polyhydramnios	NDD + CA
295437	46XX	CT>C	9:137716983-137716984	-1 bp	Heterozygous	De novo	Likely pathogenic	Bilateral single transverse palmar creases, Epicanthus, Generalized hypotonia, Joint hypermobility, Moderate global developmental delay, Otitis media, Pointed chin, Sleep disturbance	NDD + CA
303706	46XY	G>GA	9:137710983-137710983	+1 bp	Heterozygous	Unknown	Likely pathogenic	Downslanted palpebral fissures, Downturned corners of mouth, Global developmental delay, Hypermetropia, Hypertelorism, Intellectual disability, Large earlobe, Long foot, Numerous pigmented freckles, Pear-shaped nose, Pes planus, Red hair, Tall stature, Thick hair	NDD + CA
385755	46XX	C>T	9:137798873-137798873	SNV	Heterozygous	Unknown	Likely pathogenic	Autism, Hypertelorism, Intellectual disability, Seizure	NDD + CA
286914	46XY	C>T	9:137717150-137717150	SNV	Heterozygous	Unknown	Likely pathogenic	Abnormal number of hair whorls, Constipation, Cupped ear, Generalized hypotonia, Moderate global developmental delay, Protruding ear	NDD + CA
370032	46XX	GGA>G	9:137743904-137743906	-2 bp	Heterozygous	Unknown	Likely pathogenic	Abdominal distention, Astigmatism, Brachycephaly, Caesarian section, Delayed eruption of primary teeth, Downturned corners of mouth, Frontal bossing, Gastroesophageal reflux, Global developmental delay, Hypermetropia, Hypertelorism, Intrauterine growth retardation, Joint laxity, Low-set ears, Peripheral pulmonary artery stenosis, Protruding ear, Short neck, Strabismus, Thin upper lip vermilion, U…	NDD + CA
318113	46XY	GTC>G	9:137813471-137813473	-2 bp	Heterozygous	Unknown	Likely pathogenic	Intellectual disability	NDD
368664	46XX	Deletion	9:137542116-137640771	98.66 kb	Heterozygous	De novo	Likely pathogenic	Astigmatism, Depressivity, Hearing impairment, Hypermetropia, Intellectual disability	NDD + CA
333296	46XY	A>G	9:137817456-137817456	SNV	Heterozygous	Unknown	Uncertain	Intellectual disability, mild	NDD
295203	46XY	G>A	9:137752391-137752391	SNV	Heterozygous	Unknown	Uncertain	Autistic behavior	NDD
270799	46XX	A>AGG	9:137784133-137784133	+2 bp	Heterozygous	De novo	Likely benign	Focal-onset seizure, Hypertelorism, Incomplete cleft of the upper lip, Periventricular heterotopia, Postnatal growth retardation, Severe global developmental delay	NDD + CA
322685	46XX	Triplication	9:137764048-137793801	29.75 kb	Heterozygous	Maternally inherited	Likely benign	Drooling, Epicanthus, High, narrow palate, Mild global developmental delay, Open mouth, Protruding ear	NDD + CA
263622	46XY	Deletion		10.74 kb		De novo		Autism; Cryptorchidism; Intellectual disability; Sensorineural hearing impairment	NDD + CA
263901	46XY	Deletion		6.95 kb		Unknown
271421	46XX	Deletion		26.32 kb		Unknown		Delayed speech and language development; Hypotonia; Intellectual disability	NDD
387011		G>A	9:137818139-137818139	SNV	Heterozygous	De novo
412236		G>A	9:137815998-137815998	SNV		De novo
274644		G>A	9:137800985-137800985	SNV	Heterozygous	Unknown	Pathogenic
300084		AGGCG>A	9:137790846-137790850	-4 bp	Heterozygous	De novo
387326		C>G	9:137782382-137782382	SNV	Heterozygous	Unknown
380605		A>AT	9:137743402-137743402	+1 bp	Heterozygous	De novo	Likely pathogenic
272991		A>C	9:137728456-137728456	SNV	Heterozygous	De novo
404007		C>T	9:137728442-137728442	SNV	Heterozygous	Unknown

## Sheet: FAM189A1 Variants
Supplementary Table 4b: Description of variants reported in DECIPHER of candidate gene FAM189A1
DECIPHER Patient	Sex	Size	Type	Pathogenicity / Contribution	Genotype	Inheritance	Phenotypes	Broad Phenotype
639	46XX	149.25 kb	Deletion		Heterozygous	Inherited from normal parent	Intellectual disability; Precocious puberty in females; Short stature	NDD + CA
250353	46XY	149.25 kb	Deletion		Heterozygous	Unknown	Abnormality of the face; Coloboma; Cryptorchidism; Delayed eruption of teeth; Intellectual disability; Iris coloboma; Microcephaly	NDD + CA
262272	46XY	592.63 kb	Duplication		Heterozygous	Inherited from normal parent
286011	46XX	533.28 kb	Duplication	Likely benign	Heterozygous	Unknown
289126	Unknown	95.08 kb	Duplication	Uncertain	Heterozygous	Paternally inherited	Autism; Delayed speech and language development	NDD
351973	46XX	59.10 kb	Deletion	Uncertain	Heterozygous	Biparental	Overweight; Polyphagia	NDD + CA
365409	46XX	145.81 kb	Deletion	Likely benign	Heterozygous	Maternally inherited	Microcephaly; Microphthalmia; Peters anomaly	CA
368046	46XY	358.47 kb	Duplication	Uncertain	Heterozygous	Maternally inherited	Autism; Delayed speech and language development	NDD + CA
407608	46XY	75.49 kb	Duplication	Uncertain	Heterozygous	Maternally inherited	Autism	NDD
453205	46XX	127.10 kb	Deletion		Heterozygous	Paternally inherited	Autism	NDD

## Sheet: FSTL5 Variants
Supplementary Table 4c: Description of variants reported in DECIPHER of candidate gene FSTL5
DECIPHER Patient	Sex	Size	Type	Pathogenicity / Contribution	Genotype	Inheritance	Phenotypes	Broad Phenotype
248416	Other	493.67 kb	Duplication		Heterozygous	Unknown
289081	Unknown	391.02 kb	Deletion	Uncertain	Heterozygous	Unknown	Abnormal facial shape; Global developmental delay; Hearing impairment	NDD + CA
290772	46XX	828.78 kb	Duplication		Heterozygous	Unknown	Delayed speech and language development; Global developmental delay; Hypotonia	NDD
349656	46XY	222.72 kb	Deletion	Uncertain	Heterozygous	Unknown	Autistic behavior	NDD
355094	46XY	102.94 kb	Deletion	Uncertain	Heterozygous	Maternally inherited	Global developmental delay	NDD
